# Supplementary material for: TPGS-based and S-thanatin functionalized nanorods for overcoming drug resistance in Klebsiella pneumonia
Source: Nat Commun. 2022 Jun 29;13:3731. doi: 10.1038/s41467-022-31500-3 (PMC9243133; doi:10.1038/s41467-022-31500-3)
Supplement: Supplementary file 4 — Source Data [file 41467_2022_31500_MOESM4_ESM.xlsx]

## Sheet: Figure 3
	Fig.3A			Fig.3B												Fig.3C												Fig.3E
	5	1062		TPGS/Cap			TCT			Ts-TPGS/Cap			TTCT			TPGS/Cap			TCT			Ts-TPGS/Cap			TTCT				TPGS/Cap (size)			TCT (size)			TPGS/Cap (PDI)			TCT (PDI)
	5.02	1062		0.4	0		0.4	0		0.4	0		0.4	0		-600.154	0		-600.604	0		-601.022	0		-600.187	0		1	28.5	22	27.7	21.8	22.7	29.5	0.212	0.255	0.223	0.21	0.205	0.275
	5.04	1062		0.463	0		0.463	0		0.463	0		0.463	0		-599.186	0		-599.549	0		-599.973	0		-599.145	0		3	28.7	25.3	31.6	27.6	24	30	0.246	0.224	0.214	0.208	0.268	0.254
	5.06	1072		0.536	0		0.536	0		0.536	0		0.536	0		-598.218	0		-598.493	0		-598.924	0		-598.103	0		5	29.1	24.8	23.1	23.2	37	27.9	0.243	0.329	0.319	0.299	0.299	0.21
	5.08	1095		0.621	0		0.621	0		0.621	0		0.621	0		-597.25	0		-597.438	0		-597.875	0		-597.061	0		7	29.8	22	23.1	21.1	28.2	34.7	0.283	0.255	0.24	0.237	0.224	0.296
	5.1	1139		0.719	0		0.719	0		0.719	0		0.719	0		-596.282	0		-596.382	0		-596.827	0		-596.019	0		14	28.9	25.1	29.4	25.3	26.5	24	0.297	0.295	0.214	0.297	0.339	0.319
	5.12	1207		0.833	0		0.833	0		0.833	0		0.833	0		-595.314	0		-595.327	0		-595.778	0		-594.977	0		21	27.9	30.1	26.9	35.6	30.4	30.3	0.21	0.274	0.237	0.308	0.299	0.285
	5.14	1284		0.965	0		0.965	0		0.965	0		0.965	0		-594.346	0		-594.271	0		-594.729	0		-593.935	0
	5.16	1334		1.12	0		1.12	0		1.12	0		1.12	0		-593.378	0		-593.216	0		-593.68	0		-592.893	0		Fig.3F
	5.18	1368		1.29	0		1.29	0		1.29	0		1.29	0		-592.41	0		-592.16	0		-592.631	0		-591.851	0			Ts-TPGS/Cap (size)			TTCT (size)			Ts-TPGS/Cap (PDI)			TTCT (PDI)
	5.2	1355		1.5	0		1.5	0		1.5	0		1.5	0		-591.442	0		-591.105	0		-591.582	0		-590.809	0		1	24.5	21.4	28.2	22.5	29.5	25.2	0.205	0.256	0.273	0.283	0.236	0.247
	5.22	1349		1.74	0		1.74	0		1.74	0		1.74	0		-590.474	0		-590.049	0		-590.533	0		-589.767	0		3	28.3	23.4	29.5	29.3	22.4	25.1	0.257	0.297	0.284	0.216	0.245	0.258
	5.24	1327		2.01	0		2.01	0		2.01	0		2.01	0		-589.506	0		-588.994	0		-589.484	0		-588.725	0		5	25.6	29.2	27.4	22.4	26.2	26.2	0.252	0.215	0.291	0.283	0.247	0.237
	5.26	1297		2.33	0		2.33	0		2.33	0		2.33	0		-588.538	0		-587.938	0		-588.435	0		-587.683	0		7	29.8	28.2	24.1	29.4	20.4	25.2	0.202	0.295	0.296	0.215	0.247	0.269
	5.28	1268		2.7	0		2.7	0		2.7	0		2.7	0		-587.57	0		-586.882	0		-587.386	0		-586.641	0		14	29.4	30.1	24.1	28.5	29.5	28.4	0.284	0.249	0.29	0.226	0.227	0.24
	5.3	1251		3.12	0		3.12	0		3.12	0		3.12	0		-586.602	0		-585.827	0		-586.338	0		-585.599	0		21	29.4	29.5	28.4	22.4	26.3	30.6	0.216	0.257	0.294	0.216	0.258	0.229
	5.32	1254		3.62	0		3.62	0		3.62	0		3.62	0		-585.634	0		-584.771	0		-585.289	0		-584.557	0
	5.34	1283		4.19	0		4.19	0		4.19	0		4.19	0		-584.666	0		-583.716	0		-584.24	0		-583.515	0		Fig.3G
	5.36	1340		4.85	0		4.85	0		4.85	0		4.85	0		-583.698	0		-582.66	0		-583.191	0		-582.473	0		Time (h)	TCT (size)			TTCT (size)			TCT (PDI)			TTCT (PDI)
	5.38	1419		5.61	0		5.61	0		5.61	0		5.61	0		-582.73	0		-581.605	0		-582.142	0		-581.431	0		1	33.11	33.99	31.84	29.83	30.49	33.42	0.202	0.187	0.166	0.139	0.137	0.176
	5.4	1501		6.5	0		6.5	0		6.5	0		6.5	0		-581.762	0		-580.549	0		-581.093	0		-580.389	0		2	30.69	32.79	32.2	34.01	33.71	30.6	0.153	0.172	0.132	0.145	0.138	0.145
	5.42	1590		7.53	0		7.53	0		7.53	0		7.53	0		-580.794	0		-579.494	0		-580.044	0		-579.347	0		4	29.99	29.5	33.91	29.57	32.94	30.98	0.186	0.196	0.194	0.194	0.188	0.202
	5.44	1675		8.72	0		8.72	0		8.72	0		8.72	0		-579.826	0		-578.438	0		-578.995	0		-578.305	0		8	32.49	33.12	32.81	28.46	28.6	28.57	0.126	0.143	0.124	0.167	0.183	0.226
	5.46	1751		10.1	0		10.1	0		10.1	0		10.1	0		-578.858	0		-577.383	0		-577.946	0		-577.263	0		12	32.41	32.04	29.74	28.37	30.02	29.24	0.152	0.154	0.152	0.169	0.148	0.151
	5.48	1805		11.7	0		11.7	0		11.7	0		11.7	0		-577.89	0		-576.327	0		-576.897	0		-576.221	0		24	34.39	29.44	33.29	29.82	33.67	32.85	0.224	0.184	0.174	0.17	0.181	0.148
	5.5	1836		13.5	0		13.5	0		13.5	0		13.5	0		-576.922	0		-575.271	0		-575.848	0		-575.179	0
	5.52	1832		15.7	3.3		15.7	0		15.7	5.2		15.7	0		-575.954	0		-574.216	0		-574.8	0		-574.137	0		Fig.3H
	5.54	1789		18.2	16.5		18.2	6.4		18.2	17.4		18.2	5.1		-574.986	0		-573.16	0		-573.751	0		-573.095	0		Time (h)	TIG			TCT			TTCT
	5.56	1704		21	30.3		21	20.5		21	24.6		21	18.3		-574.018	0		-572.105	0		-572.702	0		-572.053	0		0	0	0	0	0	0	0	0	0	0
	5.58	1583		24.4	27.4		24.4	27.1		24.4	21		24.4	27.2		-573.05	0		-571.049	0		-571.653	0		-571.011	0		0.5	42.92	40.42	52.06	26.1	26.04	30.82	26.13	22.6	27.79
	5.6	1455		28.2	14.1		28.2	21.1		28.2	13.8		28.2	22.8		-572.082	0		-569.994	0		-570.604	0		-569.969	0		1	51.31	44.33	61.15	31.86	32.96	37.82	35.66	27.99	33.08
	5.62	1322		32.7	4.9		32.7	12.4		32.7	8.1		32.7	13.3		-571.114	0		-568.938	0		-569.555	0		-568.927	0		2	57.27	57.71	63.76	37.14	39.81	44.75	43.7	41.46	40.54
	5.64	1199		37.8	1.3		37.8	6.3		37.8	4.6		37.8	6.6		-570.146	0		-567.883	0		-568.506	0		-567.885	0		4	65.26	59.26	68.46	43.26	44.39	52.23	48.91	42.69	55.14
	5.66	1103		43.8	0.5		43.8	3.1		43.8	2.6		43.8	3.2		-569.178	0		-566.827	0		-567.457	0		-566.843	0		8	75.53	74.58	70.15	50.35	50.13	59.56	53.13	49.59	60.81
	5.68	1036		50.7	0.5		50.7	1.6		50.7	1.4		50.7	1.7		-568.21	0		-565.772	0		-566.408	0		-565.801	0		12	82.35	79.2	75.54	54.58	55.21	63.37	55.39	56.18	62.61
	5.7	996		58.8	0.4		58.8	0.8		58.8	0.7		58.8	0.9		-567.242	0		-564.716	0		-565.359	0		-564.759	0		24	83.23	88.45	82.32	61.29	63.58	68.86	66.1	71.49	69.57
	5.72	980		68.1	0.3		68.1	0.4		68.1	0.4		68.1	0.5		-566.274	0		-563.66	0		-564.311	0		-563.717	0		36	88.18	84.94	85.78	66.83	66.36	76.26	80.6	72.42	75.8
	5.74	984		78.8	0.2		78.8	0.2		78.8	0.2		78.8	0.3		-565.306	0		-562.605	0		-563.262	0		-562.675	0		48	91.73	94.89	89.33	79.28	80.46	81.8	85.47	80.48	82.63
	5.76	1009		91.3	0.1		91.3	0.1		91.3	0.1		91.3	0.1		-564.338	0		-561.549	0		-562.213	0		-561.633	0		72	95.41	98.44	94.93	86.34	87.75	86.57	87.82	87.4	88.17
	5.78	1043		106	0.1		106	0		106	0		106	0.1		-563.37	0		-560.494	0		-561.164	0		-560.591	0
	5.8	1066		122	0		122	0		122	0		122	0		-562.402	0		-559.438	0		-560.115	0		-559.549	0
	5.82	1079		142	0		142	0		142	0		142	0		-561.434	0		-558.383	0		-559.066	0		-558.507	0
	5.84	1083		164	0		164	0		164	0		164	0		-560.466	0		-557.327	0		-558.017	0		-557.465	0
	5.86	1079		190	0		190	0		190	0		190	0		-559.498	0		-556.272	0		-556.968	0		-556.423	0
	5.88	1064		220	0		220	0		220	0		220	0		-558.53	0		-555.216	0		-555.919	0		-555.381	0
	5.9	1044		255	0		255	0		255	0		255	0		-557.562	0		-554.161	0		-554.87	0		-554.34	0
	5.92	1022		295	0		295	0		295	0		295	0		-556.594	0		-553.105	0		-553.821	0		-553.298	0
	5.94	998		342	0		342	0		342	0		342	0		-555.626	0		-552.049	0		-552.773	0		-552.256	0
	5.96	976		396	0		396	0		396	0		396	0		-554.658	0		-550.994	0		-551.724	0		-551.214	0
	5.98	955		459	0		459	0		459	0		459	0		-553.69	0		-549.938	0		-550.675	0		-550.172	0
	6	942		531	0		531	0		531	0		531	0		-552.722	0		-548.883	0		-549.626	0		-549.13	0
	6.02	930		615	0		615	0		615	0		615	0		-551.754	0		-547.827	0		-548.577	0		-548.088	0
	6.04	923		712	0		712	0		712	0		712	0		-550.786	0		-546.772	0		-547.528	0		-547.046	0
	6.06	922		825	0		825	0		825	0		825	0		-549.819	0		-545.716	0		-546.479	0		-546.004	0
	6.08	929		955	0		955	0		955	0		955	0		-548.851	0		-544.661	0		-545.43	0		-544.962	0
	6.1	939		1110	0		1110	0		1110	0		1110	0		-547.883	0		-543.605	0		-544.381	0		-543.92	0
	6.12	945		1280	0		1280	0		1280	0		1280	0		-546.915	0		-542.55	0		-543.332	0		-542.878	0
	6.14	952		1480	0		1480	0		1480	0		1480	0		-545.947	0		-541.494	0		-542.284	0		-541.836	0
	6.16	964		1720	0		1720	0		1720	0		1720	0		-544.979	0		-540.438	0		-541.235	0		-540.794	0
	6.18	971		1990	0		1990	0		1990	0		1990	0		-544.011	0		-539.383	0		-540.186	0		-539.752	0
	6.2	975		2300	0		2300	0		2300	0		2300	0		-543.043	0		-538.327	0		-539.137	0		-538.71	0
	6.22	978		2670	0		2670	0		2670	0		2670	0		-542.075	0		-537.272	0		-538.088	0		-537.668	0
	6.24	987		3090	0		3090	0		3090	0		3090	0		-541.107	0		-536.216	0		-537.039	0		-536.626	0
	6.26	1001		3580	0		3580	0		3580	0		3580	0		-540.139	0		-535.161	0		-535.99	0		-535.584	0
	6.28	1012		4150	0		4150	0		4150	0		4150	0		-539.171	0		-534.105	0		-534.941	0		-534.542	0
	6.3	1023		4800	0		4800	0		4800	0		4800	0		-538.203	0		-533.05	0		-533.892	0		-533.5	0
	6.32	1029		5560	0		5560	0		5560	0		5560	0		-537.235	0		-531.994	0		-532.843	0		-532.458	0
	6.34	1026		6440	0		6440	0		6440	0		6440	0		-536.267	0		-530.939	0		-531.794	0		-531.416	0
	6.36	1021		7460	0		7460	0		7460	0		7460	0		-535.299	0		-529.883	0		-530.746	0		-530.374	0
	6.38	1005		8630	0		8630	0		8630	0		8630	0		-534.331	0		-528.828	0		-529.697	0		-529.332	0
	6.4	984		10000	0		10000	0		10000	0		10000	0		-533.363	0		-527.772	0		-528.648	0		-528.29	0
	6.42	961														-532.395	0		-526.716	0		-527.599	0		-527.248	0
	6.44	943														-531.427	0		-525.661	0		-526.55	0		-526.206	0
	6.46	928														-530.459	0		-524.605	0		-525.501	0		-525.164	0
	6.48	923														-529.491	0		-523.55	0		-524.452	0		-524.122	0
	6.5	925														-528.523	0		-522.494	0		-523.403	0		-523.08	0
	6.52	929														-527.555	0		-521.439	0		-522.354	0		-522.038	0
	6.54	936														-526.587	0		-520.383	0		-521.305	0		-520.996	0
	6.56	945														-525.619	0		-519.328	0		-520.257	0		-519.954	0
	6.58	946														-524.651	0		-518.272	0		-519.208	0		-518.912	0
	6.6	948														-523.683	0		-517.217	0		-518.159	0		-517.87	0
	6.62	947														-522.715	0		-516.161	0		-517.11	0		-516.828	0
	6.64	950														-521.747	0		-515.105	0		-516.061	0		-515.786	0
	6.66	954														-520.779	0		-514.05	0		-515.012	0		-514.744	0
	6.68	961														-519.811	0		-512.994	0		-513.963	0		-513.702	0
	6.7	972														-518.843	0		-511.939	0		-512.914	0		-512.66	0
	6.72	988														-517.875	0		-510.883	0		-511.865	0		-511.618	0
	6.74	1006														-516.907	0		-509.828	0		-510.816	0		-510.576	0
	6.76	1025														-515.939	0		-508.772	0		-509.768	0		-509.534	0
	6.78	1035														-514.971	0		-507.717	0		-508.719	0		-508.492	0
	6.8	1041														-514.003	0		-506.661	0		-507.67	0		-507.45	0
	6.82	1035														-513.035	0		-505.606	0		-506.621	0		-506.408	0
	6.84	1024														-512.067	0		-504.55	0		-505.572	0		-505.366	0
	6.86	1008														-511.099	0		-503.494	0		-504.523	0		-504.324	0
	6.88	995														-510.131	0		-502.439	0		-503.474	0		-503.282	0
	6.9	987														-509.163	0		-501.383	0		-502.425	0		-502.24	0
	6.92	986														-508.195	0		-500.328	0		-501.376	0		-501.198	0
	6.94	983														-507.227	0		-499.272	0		-500.327	0		-500.156	0
	6.96	978														-506.259	0		-498.217	0		-499.278	0		-499.114	0
	6.98	974														-505.291	0		-497.161	0		-498.23	0		-498.072	0
	7	969														-504.323	0		-496.106	0		-497.181	0		-497.03	0
	7.02	962														-503.355	0		-495.05	0		-496.132	0		-495.988	0
	7.04	958														-502.387	0		-493.995	0		-495.083	0		-494.946	0
	7.06	949														-501.419	0		-492.939	0		-494.034	0		-493.904	0
	7.08	937														-500.451	0		-491.883	0		-492.985	0		-492.862	0
	7.1	915														-499.483	0		-490.828	0		-491.936	0		-491.82	0
	7.12	893														-498.515	0		-489.772	0		-490.887	0		-490.778	0
	7.14	873														-497.547	0		-488.717	0		-489.838	0		-489.736	0
	7.16	855														-496.579	0		-487.661	0		-488.789	0		-488.694	0
	7.18	840														-495.611	0		-486.606	0		-487.741	0		-487.652	0
	7.2	834														-494.643	0		-485.55	0		-486.692	0		-486.61	0
	7.22	829														-493.675	0		-484.495	0		-485.643	0		-485.568	0
	7.24	826														-492.707	0		-483.439	0		-484.594	0		-484.526	0
	7.26	828														-491.739	0		-482.384	0		-483.545	0		-483.484	0
	7.28	838														-490.771	0		-481.328	0		-482.496	0		-482.442	0
	7.3	857														-489.803	0		-480.272	0		-481.447	0		-481.4	0
	7.32	879														-488.835	0		-479.217	0		-480.398	0		-480.358	0
	7.34	895														-487.867	0		-478.161	0		-479.349	0		-479.316	0
	7.36	903														-486.899	0		-477.106	0		-478.3	0		-478.274	0
	7.38	910														-485.931	0		-476.05	0		-477.251	0		-477.232	0
	7.4	909														-484.963	0		-474.995	0		-476.203	0		-476.19	0
	7.42	905														-483.995	0		-473.939	0		-475.154	0		-475.148	0
	7.44	901														-483.027	0		-472.884	0		-474.105	0		-474.106	0
	7.46	894														-482.059	0		-471.828	0		-473.056	0		-473.064	0
	7.48	887														-481.091	0		-470.773	0		-472.007	0		-472.022	0
	7.5	877														-480.123	0		-469.717	0		-470.958	0		-470.98	0
	7.52	873														-479.155	0		-468.662	0		-469.909	0		-469.938	0
	7.54	876														-478.187	0		-467.606	0		-468.86	0		-468.896	0
	7.56	881														-477.219	0		-466.55	0		-467.811	0		-467.854	0
	7.58	892														-476.251	0		-465.495	0		-466.762	0		-466.812	0
	7.6	904														-475.283	0		-464.439	0		-465.714	0		-465.77	0
	7.62	912														-474.315	0		-463.384	0		-464.665	0		-464.728	0
	7.64	912														-473.347	0		-462.328	0		-463.616	0		-463.686	0
	7.66	906														-472.379	0		-461.273	0		-462.567	0		-462.644	0
	7.68	895														-471.411	0		-460.217	0		-461.518	0		-461.602	0
	7.7	883														-470.443	0		-459.162	0		-460.469	0		-460.56	0
	7.72	867														-469.475	0		-458.106	0		-459.42	0		-459.518	0
	7.74	849														-468.507	0		-457.051	0		-458.371	0		-458.476	0
	7.76	826														-467.539	0		-455.995	0		-457.322	0		-457.434	0
	7.78	811														-466.571	0		-454.939	0		-456.273	0		-456.392	0
	7.8	805														-465.603	0		-453.884	0		-455.224	0		-455.35	0
	7.82	809														-464.635	0		-452.828	0		-454.176	0		-454.308	0
	7.84	822														-463.667	0		-451.773	0		-453.127	0		-453.266	0
	7.86	841														-462.699	0		-450.717	0		-452.078	0		-452.224	0
	7.88	865														-461.731	0		-449.662	0		-451.029	0		-451.182	0
	7.9	885														-460.763	0		-448.606	0		-449.98	0		-450.14	0
	7.92	899														-459.795	0		-447.551	0		-448.931	0		-449.098	0
	7.94	910														-458.827	0		-446.495	0		-447.882	0		-448.056	0
	7.96	907														-457.859	0		-445.44	0		-446.833	0		-447.014	0
	7.98	900														-456.891	0		-444.384	0		-445.784	0		-445.972	0
	8	885														-455.923	0		-443.328	0		-444.735	0		-444.93	0
	8.02	863														-454.955	0		-442.273	0		-443.687	0		-443.888	0
	8.04	840														-453.987	0		-441.217	0		-442.638	0		-442.846	0
	8.06	819														-453.019	0		-440.162	0		-441.589	0		-441.804	0
	8.08	802														-452.051	0		-439.106	0		-440.54	0		-440.762	0
	8.1	799														-451.083	0		-438.051	0		-439.491	0		-439.72	0
	8.12	802														-450.115	0		-436.995	0		-438.442	0		-438.678	0
	8.14	811														-449.148	0		-435.94	0		-437.393	0		-437.636	0
	8.16	820														-448.18	0		-434.884	0		-436.344	0		-436.594	0
	8.18	835														-447.212	0		-433.829	0		-435.295	0		-435.552	0
	8.2	852														-446.244	0		-432.773	0		-434.246	0		-434.51	0
	8.22	860														-445.276	0		-431.717	0		-433.197	0		-433.468	0
	8.24	862														-444.308	0		-430.662	0		-432.149	0		-432.426	0
	8.26	854														-443.34	0		-429.606	0		-431.1	0		-431.384	0
	8.28	842														-442.372	0		-428.551	0		-430.051	0		-430.343	0
	8.3	821														-441.404	0		-427.495	0		-429.002	0		-429.301	0
	8.32	797														-440.436	0		-426.44	0		-427.953	0		-428.259	0
	8.34	772														-439.468	0		-425.384	0		-426.904	0		-427.217	0
	8.36	751														-438.5	0		-424.329	0		-425.855	0		-426.175	0
	8.38	739														-437.532	0		-423.273	0		-424.806	0		-425.133	0
	8.4	736														-436.564	0		-422.218	0		-423.757	0		-424.091	0
	8.42	742														-435.596	0		-421.162	0		-422.708	0		-423.049	0
	8.44	763														-434.628	0		-420.106	0		-421.66	0		-422.007	0
	8.46	797														-433.66	0		-419.051	0		-420.611	0		-420.965	0
	8.48	839														-432.692	0		-417.995	0		-419.562	0		-419.923	0
	8.5	885														-431.724	0		-416.94	0		-418.513	0		-418.881	0
	8.52	920														-430.756	0		-415.884	0		-417.464	0		-417.839	0
	8.54	940														-429.788	0		-414.829	0		-416.415	0		-416.797	0
	8.56	944														-428.82	0		-413.773	0		-415.366	0		-415.755	0
	8.58	934														-427.852	0		-412.718	0		-414.317	0		-414.713	0
	8.6	913														-426.884	0		-411.662	0		-413.268	0		-413.671	0
	8.62	879														-425.916	0		-410.607	0		-412.219	0		-412.629	0
	8.64	841														-424.948	0		-409.551	0		-411.17	0		-411.587	0
	8.66	801														-423.98	0		-408.495	0		-410.122	0		-410.545	0
	8.68	773														-423.012	0		-407.44	0		-409.073	0		-409.503	0
	8.7	756														-422.044	0		-406.384	0		-408.024	0		-408.461	0
	8.72	752														-421.076	0		-405.329	0		-406.975	0		-407.419	0
	8.74	760														-420.108	0		-404.273	0		-405.926	0		-406.377	0
	8.76	778														-419.14	0		-403.218	0		-404.877	0		-405.335	0
	8.78	800														-418.172	0		-402.162	0		-403.828	0		-404.293	0
	8.8	819														-417.204	0		-401.107	0		-402.779	0		-403.251	0
	8.82	831														-416.236	0		-400.051	0		-401.73	0		-402.209	0
	8.84	841														-415.268	0		-398.996	0		-400.681	0		-401.167	0
	8.86	852														-414.3	0		-397.94	0		-399.633	0		-400.125	0
	8.88	858														-413.332	0		-396.885	0		-398.584	0		-399.083	0
	8.9	860														-412.364	0		-395.829	0		-397.535	0		-398.041	0
	8.92	856														-411.396	0		-394.773	0		-396.486	0		-396.999	0
	8.94	847														-410.428	0		-393.718	0		-395.437	0		-395.957	0
	8.96	838														-409.46	0		-392.662	0		-394.388	0		-394.915	0
	8.98	831														-408.492	0		-391.607	0		-393.339	0		-393.873	0
	9	834														-407.524	0		-390.551	0		-392.29	0		-392.831	0
	9.02	838														-406.556	0		-389.496	0		-391.241	0		-391.789	0
	9.04	847														-405.588	0		-388.44	0		-390.192	0		-390.747	0
	9.06	854														-404.62	0		-387.385	0		-389.144	0		-389.705	0
	9.08	871														-403.652	0		-386.329	0		-388.095	0		-388.663	0
	9.1	886														-402.684	0		-385.274	0		-387.046	0		-387.621	0
	9.12	894														-401.716	0		-384.218	0		-385.997	0		-386.579	0
	9.14	896														-400.748	0		-383.162	0		-384.948	0		-385.537	0
	9.16	892														-399.78	0		-382.107	0		-383.899	0		-384.495	0
	9.18	878														-398.812	0		-381.051	0		-382.85	0		-383.453	0
	9.2	857														-397.844	0		-379.996	0		-381.801	0		-382.411	0
	9.22	832														-396.876	0		-378.94	0		-380.752	0		-381.369	0
	9.24	813														-395.908	0		-377.885	0		-379.703	0		-380.327	0
	9.26	807														-394.94	0		-376.829	0		-378.654	0		-379.285	0
	9.28	810														-393.972	0		-375.774	0		-377.606	0		-378.243	0
	9.3	822														-393.004	0		-374.718	0		-376.557	0		-377.201	0
	9.32	836														-392.036	0		-373.663	0		-375.508	0		-376.159	0
	9.34	855														-391.068	0		-372.607	0		-374.459	0		-375.117	0
	9.36	871														-390.1	0		-371.551	0		-373.41	0		-374.075	0
	9.38	883														-389.132	0		-370.496	0		-372.361	0		-373.033	0
	9.4	890														-388.164	0		-369.44	0		-371.312	0		-371.991	0
	9.42	888														-387.196	0		-368.385	0		-370.263	0		-370.949	0
	9.44	881														-386.228	0		-367.329	0		-369.214	0		-369.907	0
	9.46	871														-385.26	0		-366.274	0		-368.165	0		-368.865	0
	9.48	872														-384.292	0		-365.218	0		-367.117	0		-367.823	0
	9.5	877														-383.324	0		-364.163	0		-366.068	0		-366.781	0
	9.52	885														-382.356	0		-363.107	0		-365.019	0		-365.739	0
	9.54	896														-381.388	0		-362.052	0		-363.97	0		-364.697	0
	9.56	910														-380.42	0		-360.996	0		-362.921	0		-363.655	0
	9.58	921														-379.452	0		-359.94	0		-361.872	0		-362.613	0
	9.6	932														-378.484	0		-358.885	0		-360.823	0		-361.571	0
	9.62	941														-377.516	0		-357.829	0		-359.774	0		-360.529	0
	9.64	946														-376.548	0		-356.774	0		-358.725	0		-359.487	0
	9.66	953														-375.58	0		-355.718	0		-357.676	0		-358.445	0
	9.68	954														-374.612	0		-354.663	0		-356.627	0		-357.403	0
	9.7	950														-373.644	0		-353.607	0		-355.579	0		-356.361	0
	9.72	940														-372.676	0		-352.552	0		-354.53	0		-355.319	0
	9.74	926														-371.708	0		-351.496	0		-353.481	0		-354.277	0
	9.76	903														-370.74	0		-350.441	0		-352.432	0		-353.235	0
	9.78	878														-369.772	0		-349.385	0		-351.383	0		-352.193	0
	9.8	848														-368.804	0		-348.329	0		-350.334	0		-351.151	0
	9.82	816														-367.836	0		-347.274	0		-349.285	0		-350.109	0
	9.84	791														-366.868	0		-346.218	0		-348.236	0		-349.067	0
	9.86	775														-365.9	0		-345.163	0		-347.187	0		-348.025	0
	9.88	776														-364.932	0		-344.107	0		-346.138	0		-346.983	0
	9.9	797														-363.964	0		-343.052	0		-345.09	0		-345.941	0
	9.92	831														-362.996	0		-341.996	0		-344.041	0		-344.899	0
	9.94	873														-362.028	0		-340.941	0		-342.992	0		-343.857	0
	9.96	917														-361.06	0		-339.885	0		-341.943	0		-342.815	0
	9.98	955														-360.092	0		-338.83	0		-340.894	0		-341.773	0
	10	982														-359.124	0		-337.774	0		-339.845	0		-340.731	0
	10.02	996														-358.156	0		-336.719	0		-338.796	0		-339.689	0
	10.04	989														-357.188	0		-335.663	0		-337.747	0		-338.647	0
	10.06	976														-356.22	0		-334.607	0		-336.698	0		-337.605	0
	10.08	951														-355.252	0		-333.552	0		-335.649	0		-336.563	0
	10.1	929														-354.284	0		-332.496	0		-334.6	0		-335.521	0
	10.12	912														-353.316	0		-331.441	0		-333.552	0		-334.479	0
	10.14	897														-352.348	0		-330.385	0		-332.503	0		-333.437	0
	10.16	888														-351.38	0		-329.33	0		-331.454	0		-332.395	0
	10.18	889														-350.412	0		-328.274	0		-330.405	0		-331.353	0
	10.2	891														-349.445	0		-327.219	0		-329.356	0		-330.311	0
	10.22	899														-348.477	0		-326.163	0		-328.307	0		-329.269	0
	10.24	903														-347.509	0		-325.108	0		-327.258	0		-328.227	0
	10.26	901														-346.541	0		-324.052	0		-326.209	0		-327.185	0
	10.28	893														-345.573	0		-322.996	0		-325.16	0		-326.143	0
	10.3	892														-344.605	0		-321.941	0		-324.111	0		-325.101	0
	10.32	884														-343.637	0		-320.885	0		-323.063	0		-324.059	0
	10.34	881														-342.669	0		-319.83	0		-322.014	0		-323.017	0
	10.36	881														-341.701	0		-318.774	0		-320.965	0		-321.975	0
	10.38	887														-340.733	0		-317.719	0		-319.916	0		-320.933	0
	10.4	893														-339.765	0		-316.663	0		-318.867	0		-319.891	0
	10.42	897														-338.797	0		-315.608	0		-317.818	0		-318.849	0
	10.44	889														-337.829	0		-314.552	0		-316.769	0		-317.807	0
	10.46	885														-336.861	0		-313.497	0		-315.72	0		-316.765	0
	10.48	877														-335.893	0		-312.441	0		-314.671	0		-315.723	0
	10.5	874														-334.925	0		-311.385	0		-313.622	0		-314.681	0
	10.52	874														-333.957	0		-310.33	0		-312.573	0		-313.639	0
	10.54	874														-332.989	0		-309.274	0		-311.525	0		-312.597	0
	10.56	878														-332.021	0		-308.219	0		-310.476	0		-311.555	0
	10.58	889														-331.053	0		-307.163	0		-309.427	0		-310.513	0
	10.6	908														-330.085	0		-306.108	0		-308.378	0		-309.471	0
	10.62	935														-329.117	0		-305.052	0		-307.329	0		-308.429	0
	10.64	956														-328.149	0		-303.997	0		-306.28	0		-307.388	0
	10.66	967														-327.181	0		-302.941	0		-305.231	0		-306.346	0
	10.68	968														-326.213	0		-301.886	0		-304.182	0		-305.304	0
	10.7	967														-325.245	0		-300.83	0		-303.133	0		-304.262	0
	10.72	955														-324.277	0		-299.774	0		-302.084	0		-303.22	0
	10.74	946														-323.309	0		-298.719	0		-301.036	0		-302.178	0
	10.76	938														-322.341	0		-297.663	0		-299.987	0		-301.136	0
	10.78	939														-321.373	0		-296.608	0		-298.938	0		-300.094	0
	10.8	940														-320.405	0		-295.552	0		-297.889	0		-299.052	0
	10.82	943														-319.437	0		-294.497	0		-296.84	0		-298.01	0
	10.84	943														-318.469	0		-293.441	0		-295.791	0		-296.968	0
	10.86	949														-317.501	0		-292.386	0		-294.742	0		-295.926	0
	10.88	949														-316.533	0		-291.33	0		-293.693	0		-294.884	0
	10.9	943														-315.565	0		-290.275	0		-292.644	0		-293.842	0
	10.92	930														-314.597	0		-289.219	0		-291.595	0		-292.8	0
	10.94	910														-313.629	0		-288.163	0		-290.547	0		-291.758	0
	10.96	885														-312.661	0		-287.108	0		-289.498	0		-290.716	0
	10.98	860														-311.693	0		-286.052	0		-288.449	0		-289.674	0
	11	848														-310.725	0		-284.997	0		-287.4	0		-288.632	0
	11.02	842														-309.757	0		-283.941	0		-286.351	0		-287.59	0
	11.04	842														-308.789	0		-282.886	0		-285.302	0		-286.548	0
	11.06	850														-307.821	0		-281.83	0		-284.253	0		-285.506	0
	11.08	854														-306.853	0		-280.775	0		-283.204	0		-284.464	0
	11.1	860														-305.885	0		-279.719	0		-282.155	0		-283.422	0
	11.12	861														-304.917	0		-278.664	0		-281.106	0		-282.38	0
	11.14	858														-303.949	0		-277.608	0		-280.057	0		-281.338	0
	11.16	847														-302.981	0		-276.553	0		-279.009	0		-280.296	0
	11.18	829														-302.013	0		-275.497	0		-277.96	0		-279.254	0
	11.2	804														-301.045	0		-274.441	0		-276.911	0		-278.212	0
	11.22	783														-300.077	0		-273.386	0		-275.862	0		-277.17	0
	11.24	763														-299.109	0		-272.33	0		-274.813	0		-276.128	0
	11.26	750														-298.141	0		-271.275	0		-273.764	0		-275.086	0
	11.28	742														-297.173	0		-270.219	0		-272.715	0		-274.044	0
	11.3	738														-296.205	0		-269.164	0		-271.666	0		-273.002	0
	11.32	738														-295.237	0		-268.108	0		-270.617	0		-271.96	0
	11.34	742														-294.269	0		-267.053	0		-269.568	0		-270.918	0
	11.36	746														-293.301	0		-265.997	0		-268.52	0		-269.876	0
	11.38	747														-292.333	0		-264.942	0		-267.471	0		-268.834	0
	11.4	751														-291.365	0		-263.886	0		-266.422	0		-267.792	0
	11.42	748														-290.397	0		-262.83	0		-265.373	0		-266.75	0
	11.44	744														-289.429	0		-261.775	0		-264.324	0		-265.708	0
	11.46	741														-288.461	0		-260.719	0		-263.275	0		-264.666	0
	11.48	735														-287.493	0		-259.664	0		-262.226	0		-263.624	0
	11.5	735														-286.525	0		-258.608	0		-261.177	0		-262.582	0
	11.52	738														-285.557	0		-257.553	0		-260.128	0		-261.54	0
	11.54	743														-284.589	0		-256.497	0		-259.079	0		-260.498	0
	11.56	745														-283.621	0		-255.442	0		-258.03	0		-259.456	0
	11.58	737														-282.653	0		-254.386	0		-256.982	0		-258.414	0
	11.6	725														-281.685	0		-253.331	0		-255.933	0		-257.372	0
	11.62	712														-280.717	0		-252.275	0		-254.884	0		-256.33	0
	11.64	693														-279.749	0		-251.219	0		-253.835	0		-255.288	0
	11.66	674														-278.781	0		-250.164	0		-252.786	0		-254.246	0
	11.68	656														-277.813	0		-249.108	0		-251.737	0		-253.204	0
	11.7	640														-276.845	0		-248.053	0		-250.688	0		-252.162	0
	11.72	626														-275.877	0		-246.997	0		-249.639	0		-251.12	0
	11.74	619														-274.909	0		-245.942	0		-248.59	0		-250.078	0
	11.76	615														-273.941	0		-244.886	0		-247.541	0		-249.036	0
	11.78	619														-272.973	0		-243.831	0		-246.493	0		-247.994	0
	11.8	628														-272.005	0		-242.775	0		-245.444	0		-246.952	0
	11.82	638														-271.037	0		-241.72	0		-244.395	0		-245.91	0
	11.84	648														-270.069	0		-240.664	0		-243.346	0		-244.868	0
	11.86	653														-269.101	0		-239.608	0		-242.297	0		-243.826	0
	11.88	655														-268.133	0		-238.553	0		-241.248	0		-242.784	0
	11.9	658														-267.165	0		-237.497	0		-240.199	0		-241.742	0
	11.92	660														-266.197	0		-236.442	0		-239.15	0		-240.7	0
	11.94	665														-265.229	0		-235.386	0		-238.101	0		-239.658	0
	11.96	668														-264.261	0		-234.331	0		-237.052	0		-238.616	0
	11.98	667														-263.293	0		-233.275	0		-236.003	0		-237.574	0
	12	667														-262.325	0		-232.22	0		-234.955	0		-236.532	0
	12.02	667														-261.357	0		-231.164	0		-233.906	0		-235.49	0
	12.04	668														-260.389	0		-230.109	0		-232.857	0		-234.448	0
	12.06	669														-259.421	0		-229.053	0		-231.808	0		-233.406	0
	12.08	667														-258.453	0		-227.997	0		-230.759	0		-232.364	0
	12.1	663														-257.485	0		-226.942	0		-229.71	0		-231.322	0
	12.12	654														-256.517	0		-225.886	0		-228.661	0		-230.28	0
	12.14	643														-255.549	0		-224.831	0		-227.612	0		-229.238	0
	12.16	629														-254.581	0		-223.775	0		-226.563	0		-228.196	0
	12.18	618														-253.613	0		-222.72	0		-225.514	0		-227.154	0
	12.2	611														-252.645	0		-221.664	0		-224.466	0		-226.112	0
	12.22	611														-251.677	0		-220.609	0		-223.417	0		-225.07	0
	12.24	621														-250.709	0		-219.553	0		-222.368	0		-224.028	0
	12.26	635														-249.742	0		-218.498	0		-221.319	0		-222.986	0
	12.28	657														-248.774	0		-217.442	0		-220.27	0		-221.944	0
	12.3	679														-247.806	0		-216.387	0		-219.221	0		-220.902	0
	12.32	701														-246.838	0		-215.331	0		-218.172	0		-219.86	0
	12.34	723														-245.87	0		-214.275	0		-217.123	0		-218.818	0
	12.36	741														-244.902	0		-213.22	0		-216.074	0		-217.776	0
	12.38	746														-243.934	0		-212.164	0		-215.025	0		-216.734	0
	12.4	746														-242.966	0		-211.109	0		-213.976	0		-215.692	0
	12.42	743														-241.998	0		-210.053	0		-212.928	0		-214.65	0
	12.44	742														-241.03	0		-208.998	0		-211.879	0		-213.608	0
	12.46	744														-240.062	0		-207.942	0		-210.83	0		-212.566	0
	12.48	745														-239.094	0		-206.887	0		-209.781	0		-211.524	0
	12.5	748														-238.126	0		-205.831	0		-208.732	0		-210.482	0
	12.52	750														-237.158	0		-204.776	0		-207.683	0		-209.44	0
	12.54	752														-236.19	0		-203.72	0		-206.634	0		-208.398	0
	12.56	748														-235.222	0		-202.664	0		-205.585	0		-207.356	0
	12.58	733														-234.254	0		-201.609	0		-204.536	0		-206.314	0
	12.6	713														-233.286	0		-200.553	0		-203.487	0		-205.272	0
	12.62	688														-232.318	0		-199.498	0		-202.439	0		-204.23	0
	12.64	661														-231.35	0		-198.442	0		-201.39	0		-203.188	0
	12.66	639														-230.382	0		-197.387	0		-200.341	0		-202.146	0
	12.68	627														-229.414	0		-196.331	0		-199.292	0		-201.104	0
	12.7	621														-228.446	0		-195.276	0		-198.243	0		-200.062	0
	12.72	625														-227.478	0		-194.22	0		-197.194	0		-199.02	0
	12.74	640														-226.51	0		-193.165	0		-196.145	0		-197.978	0
	12.76	663														-225.542	0		-192.109	0		-195.096	0		-196.936	0
	12.78	682														-224.574	0		-191.053	0		-194.047	0		-195.894	0
	12.8	698														-223.606	0		-189.998	0		-192.998	0		-194.852	0
	12.82	709														-222.638	0		-188.942	0		-191.949	0		-193.81	0
	12.84	716														-221.67	0		-187.887	0		-190.901	0		-192.768	0
	12.86	719														-220.702	0		-186.831	0		-189.852	0		-191.726	0
	12.88	714														-219.734	0		-185.776	0		-188.803	0		-190.684	0
	12.9	706														-218.766	0		-184.72	0		-187.754	0		-189.642	0
	12.92	699														-217.798	0		-183.665	0		-186.705	0		-188.6	0
	12.94	697														-216.83	0		-182.609	0		-185.656	0		-187.558	0
	12.96	699														-215.862	0		-181.554	0		-184.607	0		-186.516	0
	12.98	705														-214.894	0		-180.498	0		-183.558	0		-185.474	0
	13	718														-213.926	0		-179.442	0		-182.509	0		-184.433	0
	13.02	732														-212.958	0		-178.387	0		-181.46	0		-183.391	0
	13.04	742														-211.99	0		-177.331	0		-180.412	0		-182.349	0
	13.06	749														-211.022	0		-176.276	0		-179.363	0		-181.307	0
	13.08	754														-210.054	0		-175.22	0		-178.314	0		-180.265	0
	13.1	755														-209.086	0		-174.165	0		-177.265	0		-179.223	0
	13.12	754														-208.118	0		-173.109	0		-176.216	0		-178.181	0
	13.14	755														-207.15	0		-172.054	0		-175.167	0		-177.139	0
	13.16	755														-206.182	0		-170.998	0		-174.118	0		-176.097	0
	13.18	756														-205.214	0		-169.943	0		-173.069	0		-175.055	0
	13.2	759														-204.246	0		-168.887	0		-172.02	0		-174.013	0
	13.22	767														-203.278	0		-167.831	0		-170.971	0		-172.971	0
	13.24	780														-202.31	0		-166.776	0		-169.923	0		-171.929	0
	13.26	796														-201.342	0		-165.72	0		-168.874	0		-170.887	0
	13.28	810														-200.374	0		-164.665	0		-167.825	0		-169.845	0
	13.3	821														-199.406	0		-163.609	0		-166.776	0		-168.803	0
	13.32	825														-198.438	0		-162.554	0		-165.727	0		-167.761	0
	13.34	820														-197.47	0		-161.498	0		-164.678	0		-166.719	0
	13.36	801														-196.502	0		-160.443	0		-163.629	0		-165.677	0
	13.38	771														-195.534	0		-159.387	0		-162.58	0		-164.635	0
	13.4	740														-194.566	0		-158.332	0		-161.531	0		-163.593	0
	13.42	706														-193.598	0		-157.276	0		-160.482	0		-162.551	0
	13.44	678														-192.63	0		-156.221	0		-159.433	0		-161.509	0
	13.46	659														-191.662	0		-155.165	0		-158.385	0		-160.467	0
	13.48	651														-190.694	0		-154.109	0		-157.336	0		-159.425	0
	13.5	658														-189.726	0		-153.054	0		-156.287	0		-158.383	0
	13.52	682														-188.758	0		-151.998	0		-155.238	0		-157.341	0
	13.54	721														-187.79	0		-150.943	0		-154.189	0		-156.299	0
	13.56	764														-186.822	0		-149.887	0		-153.14	0		-155.257	0
	13.58	807														-185.854	0		-148.832	0		-152.091	0		-154.215	0
	13.6	841														-184.886	0		-147.776	0		-151.042	0		-153.173	0
	13.62	864														-183.918	0		-146.721	0		-149.993	0		-152.131	0
	13.64	875														-182.95	0		-145.665	0		-148.944	0		-151.089	0
	13.66	870														-181.982	0		-144.61	0		-147.896	0		-150.047	0
	13.68	852														-181.014	0		-143.554	0		-146.847	0		-149.005	0
	13.7	829														-180.046	0		-142.498	0		-145.798	0		-147.963	0
	13.72	806														-179.078	0		-141.443	0		-144.749	0		-146.921	0
	13.74	785														-178.11	0		-140.387	0		-143.7	0		-145.879	0
	13.76	768														-177.142	0		-139.332	0		-142.651	0		-144.837	0
	13.78	757														-176.174	0		-138.276	0		-141.602	0		-143.795	0
	13.8	757														-175.206	0		-137.221	0		-140.553	0		-142.753	0
	13.82	768														-174.238	0		-136.165	0		-139.504	0		-141.711	0
	13.84	790														-173.27	0		-135.11	0		-138.455	0		-140.669	0
	13.86	817														-172.302	0		-134.054	0		-137.406	0		-139.627	0
	13.88	842														-171.334	0		-132.999	0		-136.358	0		-138.585	0
	13.9	860														-170.366	0		-131.943	0		-135.309	0		-137.543	0
	13.92	873														-169.398	0		-130.887	0		-134.26	0		-136.501	0
	13.94	878														-168.43	0		-129.832	0		-133.211	0		-135.459	0
	13.96	875														-167.462	0		-128.776	0		-132.162	0		-134.417	0
	13.98	864														-166.494	0		-127.721	0		-131.113	0		-133.375	0
	14	845														-165.526	0		-126.665	0		-130.064	0		-132.333	0
	14.02	824														-164.558	0		-125.61	9.28113e-05		-129.015	0		-131.291	0
	14.04	802														-163.59	0		-124.554	0.00129472		-127.966	0		-130.249	0
	14.06	784														-162.622	0		-123.499	0.00263847		-126.917	0		-129.207	0
	14.08	776														-161.654	0		-122.443	0.00395894		-125.869	0		-128.165	0
	14.1	778														-160.686	0		-121.388	0.00498039		-124.82	0		-127.123	0
	14.12	788														-159.718	0		-120.332	0.00550003		-123.771	0		-126.081	0
	14.14	799														-158.75	0		-119.276	0.00554721		-122.722	0		-125.039	0
	14.16	809														-157.782	0		-118.221	0.00533725		-121.673	0		-123.997	0
	14.18	812														-156.814	0		-117.165	0.00508279		-120.624	0		-122.955	0
	14.2	806														-155.846	0		-116.11	0.00485436		-119.575	0.000932016		-121.913	0.000431264
	14.22	798														-154.878	0		-115.054	0.00461958		-118.526	0.00376545		-120.871	0.000203508
	14.24	792														-153.91	0		-113.999	0.00438952		-117.477	0.00711352		-119.829	0
	14.26	789														-152.942	0		-112.943	0.00425372		-116.428	0.010915		-118.787	0
	14.28	787														-151.974	0		-111.888	0.00426902		-115.379	0.0147423		-117.745	0
	14.3	785														-151.006	0		-110.832	0.00442581		-114.331	0.0180108		-116.703	0.00169231
	14.32	780														-150.038	0		-109.777	0.00473559		-113.282	0.0203598		-115.661	0.0043794
	14.34	777														-149.071	0		-108.721	0.00523092		-112.233	0.0217853		-114.619	0.00746041
	14.36	777														-148.103	0		-107.665	0.00590316		-111.184	0.0225727		-113.577	0.0104071
	14.38	775														-147.135	0		-106.61	0.0067725		-110.135	0.0231847		-112.535	0.0129814
	14.4	771														-146.167	0		-105.554	0.00796948		-109.086	0.0240472		-111.493	0.0151261
	14.42	764														-145.199	0		-104.499	0.00964292		-108.037	0.025347		-110.451	0.016801
	14.44	749														-144.231	0		-103.443	0.0118034		-106.988	0.0270776		-109.409	0.0179596
	14.46	733														-143.263	0		-102.388	0.0142359		-105.939	0.0292389		-108.367	0.0186251
	14.48	728														-142.295	0		-101.332	0.0165927		-104.89	0.0318857		-107.325	0.0190124
	14.5	730														-141.327	0		-100.277	0.018724		-103.842	0.0349232		-106.283	0.0195314
	14.52	739														-140.359	0		-99.2211	0.0208382		-102.793	0.0378715		-105.241	0.020466
	14.54	759														-139.391	0		-98.1656	0.0231429		-101.744	0.0399796		-104.199	0.0215921
	14.56	785														-138.423	0		-97.11	0.0254896		-100.695	0.0407315		-103.157	0.0222597
	14.58	805														-137.455	0		-96.0545	0.0275493		-99.6459	0.0402112		-102.115	0.0219055
	14.6	815														-136.487	0		-94.999	0.0291178		-98.597	0.0389811		-101.073	0.0204966
	14.62	820														-135.519	0		-93.9434	0.0301219		-97.5481	0.0378363		-100.031	0.0185946
	14.64	819														-134.551	0		-92.8879	0.0305588		-96.4992	0.0376028		-98.9892	0.0170426
	14.66	816														-133.583	0		-91.8323	0.0305309		-95.4503	0.0386682		-97.9472	0.0165266
	14.68	816														-132.615	0		-90.7768	0.0302104		-94.4014	0.0404967		-96.9052	0.0173309
	14.7	817														-131.647	0		-89.7212	0.0297672		-93.3525	0.0419216		-95.8632	0.0192959
	14.72	813														-130.679	0		-88.6657	0.0293461		-92.3036	0.0421587		-94.8212	0.0218839
	14.74	815														-129.711	0		-87.6101	0.0290213		-91.2547	0.0414009		-93.7792	0.0244659
	14.76	820														-128.743	0		-86.5546	0.0288352		-90.2058	0.0403486		-92.7372	0.0267236
	14.78	828														-127.775	0		-85.4991	0.0289128		-89.1569	0.0394019		-91.6953	0.0287208
	14.8	839														-126.807	0		-84.4435	0.0293203		-88.108	0.0384927		-90.6533	0.0305536
	14.82	849														-125.839	0.000159322		-83.388	0.0298259		-87.0591	0.0375052		-89.6113	0.0320942
	14.84	853														-124.871	0.000761424		-82.3324	0.0300711		-86.0102	0.0365222		-88.5693	0.0332447
	14.86	851														-123.903	0.00150775		-81.2769	0.0299902		-84.9613	0.0356713		-87.5273	0.0343178
	14.88	846														-122.935	0.0023647		-80.2213	0.0298947		-83.9123	0.0350575		-86.4853	0.0358808
	14.9	833														-121.967	0.00318605		-79.1658	0.0301514		-82.8634	0.0348808		-85.4433	0.0381912
	14.92	816														-120.999	0.00387218		-78.1103	0.030836		-81.8145	0.0353011		-84.4013	0.0409563
	14.94	805														-120.031	0.00447178		-77.0547	0.0316782		-80.7656	0.0361542		-83.3593	0.0436174
	14.96	801														-119.063	0.00515978		-75.9992	0.0323477		-79.7167	0.0370766		-82.3173	0.045674
	14.98	798														-118.095	0.00610501		-74.9436	0.0327976		-78.6678	0.0379599		-81.2753	0.0467759
	15	800														-117.127	0.0072848		-73.8881	0.0332184		-77.6189	0.0390503		-80.2333	0.0467887
	15.02	810														-116.159	0.00844874		-72.8325	0.0336588		-76.57	0.0405338		-79.1914	0.0459238
	15.04	817														-115.191	0.0093205		-71.777	0.0339161		-75.5211	0.0422476		-78.1494	0.0447375
	15.06	827														-114.223	0.00981174		-70.7214	0.0338314		-74.4722	0.0438984		-77.1074	0.0438785
	15.08	839														-113.255	0.010027		-69.6659	0.033491		-73.4233	0.0454407		-76.0654	0.0437259
	15.1	849														-112.287	0.0101177		-68.6104	0.0331672		-72.3744	0.0472832		-75.0234	0.0442135
	15.12	855														-111.319	0.0101723		-67.5548	0.0332367		-71.3255	0.0501839		-73.9814	0.0450278
	15.14	863														-110.351	0.0102403		-66.4993	0.0340844		-70.2766	0.0547492		-72.9394	0.045954
	15.16	865														-109.383	0.0104248		-65.4437	0.0358266		-69.2277	0.0609226		-71.8974	0.0469782
	15.18	859														-108.415	0.0109087		-64.3882	0.0381022		-68.1788	0.0679894		-70.8554	0.0481214
	15.2	851														-107.447	0.011876		-63.3326	0.0403647		-67.1299	0.0749872		-69.8134	0.049328
	15.22	842														-106.479	0.013384		-62.2771	0.0424473		-66.081	0.0811128		-68.7714	0.0505364
	15.24	834														-105.511	0.0152986		-61.2215	0.044704		-65.0321	0.0859634		-67.7295	0.0517275
	15.26	828														-104.543	0.0173885		-60.166	0.0475729		-63.9832	0.0895521		-66.6875	0.0528407
	15.28	829														-103.575	0.0194905		-59.1105	0.0510312		-62.9343	0.092116		-65.6455	0.0537586
	15.3	830														-102.607	0.0215438		-58.0549	0.0544923		-61.8854	0.0939704		-64.6035	0.0545521
	15.32	828														-101.639	0.0235347		-56.9994	0.0573012		-60.8365	0.095587		-63.5615	0.0557112
	15.34	822														-100.671	0.0255384		-55.9438	0.0592645		-59.7875	0.0976623		-62.5195	0.0578338
	15.36	811														-99.703	0.027753		-54.8883	0.0606231		-58.7386	0.100958		-61.4775	0.0609188
	15.38	794														-98.735	0.0303474		-53.8327	0.0617333		-57.6897	0.106046		-60.4355	0.0641544
	15.4	780														-97.767	0.0332852		-52.7772	0.0629656		-56.6408	0.112922		-59.3935	0.0665954
	15.42	774														-96.799	0.0363497		-51.7217	0.0646872		-55.5919	0.12055		-58.3515	0.0679505
	15.44	771														-95.831	0.0392779		-50.6661	0.0671149		-54.543	0.127169		-57.3095	0.0685856
	15.46	775														-94.8631	0.0418248		-49.6106	0.070271		-53.4941	0.131587		-56.2675	0.0689373
	15.48	787														-93.8951	0.0437694		-48.555	0.0741052		-52.4452	0.134057		-55.2256	0.0692378
	15.5	806														-92.9271	0.0449496		-47.4995	0.0784854		-51.3963	0.135881		-54.1836	0.0697806
	15.52	833														-91.9591	0.0453767		-46.4439	0.0830598		-50.3474	0.138373		-53.1416	0.0711061
	15.54	870														-90.9911	0.0453419		-45.3884	0.0873264		-49.2985	0.14212		-52.0996	0.0737476
	15.56	908														-90.0231	0.0452824		-44.3328	0.0910155		-48.2496	0.147048		-51.0576	0.0778878
	15.58	937														-89.0551	0.045502		-43.2773	0.0945524		-47.2007	0.153154		-50.0156	0.0832611
	15.6	959														-88.0871	0.0461492		-42.2218	0.099069		-46.1518	0.161003		-48.9736	0.089211
	15.62	967														-87.1191	0.0473391		-41.1662	0.105695		-45.1029	0.171202		-47.9316	0.0947913
	15.64	956														-86.1511	0.0490458		-40.1107	0.114873		-44.054	0.183455		-46.8896	0.0991085
	15.66	931														-85.1831	0.0510361		-39.0551	0.126439		-43.0051	0.196407		-45.8476	0.10197
	15.68	903														-84.2152	0.0531516		-37.9996	0.139894		-41.9562	0.208408		-44.8056	0.104188
	15.7	875														-83.2472	0.0554914		-36.944	0.154337		-40.9073	0.218587		-43.7636	0.106953
	15.72	856														-82.2792	0.0581256		-35.8885	0.168764		-39.8584	0.227707		-42.7217	0.110816
	15.74	846														-81.3112	0.0607926		-34.8329	0.182928		-38.8095	0.237784		-41.6797	0.115336
	15.76	845														-80.3432	0.0631152		-33.7774	0.19765		-37.7606	0.250303		-40.6377	0.119637
	15.78	848														-79.3752	0.0650582		-32.7219	0.214198		-36.7117	0.265013		-39.5957	0.123124
	15.8	861														-78.4072	0.0669581		-31.6663	0.233832		-35.6627	0.280723		-38.5537	0.125695
	15.82	882														-77.4392	0.0690435		-30.6108	0.257676		-34.6138	0.29689		-37.5117	0.127613
	15.84	902														-76.4712	0.0710442		-29.5552	0.286099		-33.5649	0.314329		-36.4697	0.129332
	15.86	923														-75.5032	0.0724055		-28.4997	0.318293		-32.516	0.334525		-35.4277	0.131491
	15.88	940														-74.5353	0.0728492		-27.4441	0.35333		-31.4671	0.357928		-34.3857	0.135033
	15.9	953														-73.5673	0.072616		-26.3886	0.39149		-30.4182	0.382579		-33.3437	0.140939
	15.92	964														-72.5993	0.0722821		-25.3331	0.433798		-29.3693	0.40498		-32.3017	0.14953
	15.94	970														-71.6313	0.072445		-24.2775	0.480324		-28.3204	0.423013		-31.2597	0.160306
	15.96	974														-70.6633	0.0733752		-23.222	0.528938		-27.2715	0.437726		-30.2178	0.172546
	15.98	973														-69.6953	0.0748392		-22.1664	0.575176		-26.2226	0.452357		-29.1758	0.185805
	16	978														-68.7273	0.0764372		-21.1109	0.613839		-25.1737	0.470691		-28.1338	0.199978
	16.02	983														-67.7593	0.0782103		-20.0553	0.641841		-24.1248	0.495894		-27.0918	0.215349
	16.04	986														-66.7913	0.080743		-18.9998	0.659697		-23.0759	0.528652		-26.0498	0.232432
	16.06	983														-65.8233	0.0845136		-17.9442	0.670358		-22.027	0.565559		-25.0078	0.251408
	16.08	971														-64.8554	0.089249		-16.8887	0.676708		-20.9781	0.601083		-23.9658	0.272018
	16.1	954														-63.8874	0.0941377		-15.8332	0.679808		-19.9292	0.632083		-22.9238	0.294165
	16.12	937														-62.9194	0.0986829		-14.7776	0.679298		-18.8803	0.659201		-21.8818	0.318195
	16.14	925														-61.9514	0.103103		-13.7221	0.675171		-17.8314	0.683603		-20.8398	0.344546
	16.16	920														-60.9834	0.107801		-12.6665	0.667942		-16.7825	0.703837		-19.7978	0.373528
	16.18	920														-60.0154	0.112742		-11.611	0.656498		-15.7336	0.716676		-18.7558	0.405744
	16.2	933														-59.0474	0.117532		-10.5554	0.637244		-14.6847	0.720478		-17.7139	0.442207
	16.22	956														-58.0794	0.121854		-9.4999	0.606833		-13.6358	0.716843		-16.6719	0.483042
	16.24	980														-57.1114	0.125698		-8.44435	0.565353		-12.5869	0.708959		-15.6299	0.526073
	16.26	1007														-56.1434	0.129197		-7.38881	0.516774		-11.5379	0.699356		-14.5879	0.567231
	16.28	1033														-55.1754	0.132327		-6.33326	0.467516		-10.489	0.688792		-13.5459	0.602132
	16.3	1056														-54.2075	0.135		-5.27772	0.424222		-9.44014	0.675378		-12.5039	0.627393
	16.32	1073														-53.2395	0.137552		-4.22218	0.390822		-8.39123	0.65495		-11.4619	0.642185
	16.34	1074														-52.2715	0.140693		-3.16663	0.36672		-7.34233	0.624581		-10.4199	0.649433
	16.36	1063														-51.3035	0.144692		-2.11109	0.347874		-6.29343	0.586165		-9.37792	0.654209
	16.38	1040														-50.3355	0.148958		-1.05554	0.329707		-5.24452	0.54493		-8.33593	0.659946
	16.4	1012														-49.3675	0.15265		0	0.309437		-4.19562	0.504453		-7.29394	0.666305
	16.42	986														-48.3995	0.155463		1.05554	0.286365		-3.14671	0.464906		-6.25195	0.670295
	16.44	970														-47.4315	0.157818		2.11109	0.26087		-2.09781	0.425806		-5.20996	0.668756
	16.46	966														-46.4635	0.160601		3.16663	0.234026		-1.0489	0.388658		-4.16797	0.659904
	16.48	970														-45.4955	0.164682		4.22218	0.208005		0	0.356591		-3.12597	0.642838
	16.5	984														-44.5276	0.170362		5.27772	0.185674		1.0489	0.332141		-2.08398	0.616473
	16.52	1006														-43.5596	0.177078		6.33326	0.169152		2.09781	0.315632		-1.04199	0.58055
	16.54	1038														-42.5916	0.183745		7.38881	0.158772		3.14671	0.305025		0	0.537819
	16.56	1073														-41.6236	0.189695		8.44435	0.153321		4.19562	0.296604		1.04199	0.49385
	16.58	1109														-40.6556	0.195415		9.4999	0.150919		5.24452	0.286519		2.08398	0.454507
	16.6	1146														-39.6876	0.202328		10.5554	0.14962		6.29343	0.27304		3.12597	0.423856
	16.62	1175														-38.7196	0.21167		11.611	0.147813		7.34233	0.25741		4.16797	0.402834
	16.64	1192														-37.7516	0.22345		12.6665	0.144698		8.39123	0.242148		5.20996	0.388602
	16.66	1201														-36.7836	0.236755		13.7221	0.140457		9.44014	0.229076		6.25195	0.376268
	16.68	1198														-35.8156	0.251061		14.7776	0.13588		10.489	0.218926		7.29394	0.362277
	16.7	1192														-34.8477	0.266717		15.8332	0.131728		11.5379	0.211569		8.33593	0.345974
	16.72	1185														-33.8797	0.284273		16.8887	0.128325		12.5869	0.206022		9.37792	0.328464
	16.74	1174														-32.9117	0.304007		17.9442	0.125593		13.6358	0.200777		10.4199	0.311112
	16.76	1163														-31.9437	0.325771		18.9998	0.123341		14.6847	0.194488		11.4619	0.29488
	16.78	1157														-30.9757	0.348889		20.0553	0.121393		15.7336	0.186416		12.5039	0.280118
	16.8	1154														-30.0077	0.372872		21.1109	0.119479		16.7825	0.176477		13.5459	0.266777
	16.82	1156														-29.0397	0.398396		22.1664	0.117085		17.8314	0.16507		14.5879	0.254946
	16.84	1164														-28.0717	0.427086		23.222	0.113427		18.8803	0.152837		15.6299	0.244893
	16.86	1178														-27.1037	0.460591		24.2775	0.107699		19.9292	0.140647		16.6719	0.236532
	16.88	1192														-26.1357	0.499748		25.3331	0.0996587		20.9781	0.12956		17.7139	0.229218
	16.9	1201														-25.1677	0.5433		26.3886	0.0900992		22.027	0.120264		18.7558	0.222042
	16.92	1202														-24.1998	0.586914		27.4441	0.0804315		23.0759	0.112499		19.7978	0.214216
	16.94	1195														-23.2318	0.62452		28.4997	0.0716437		24.1248	0.105482		20.8398	0.20549
	16.96	1180														-22.2638	0.651753		29.5552	0.0639316		25.1737	0.0988726		21.8818	0.196399
	16.98	1157														-21.2958	0.668931		30.6108	0.0572894		26.2226	0.0930006		22.9238	0.18775
	17	1129														-20.3278	0.680704		31.6663	0.0518891		27.2715	0.0881383		23.9658	0.179791
	17.02	1099														-19.3598	0.69175		32.7219	0.0477444		28.3204	0.0839098		25.0078	0.172143
	17.04	1068														-18.3918	0.702311		33.7774	0.0444479		29.3693	0.0795893		26.0498	0.16438
	17.06	1035														-17.4238	0.708525		34.8329	0.0414385		30.4182	0.074856		27.0918	0.156308
	17.08	1002														-16.4558	0.706892		35.8885	0.0383491		31.4671	0.070064		28.1338	0.147978
	17.1	974														-15.4878	0.697236		36.944	0.0350506		32.516	0.0658119		29.1758	0.139867
	17.12	953														-14.5199	0.681516		37.9996	0.0315722		33.5649	0.0625077		30.2178	0.132805
	17.14	937														-13.5519	0.661055		39.0551	0.0281611		34.6138	0.060344		31.2597	0.127313
	17.16	928														-12.5839	0.635245		40.1107	0.0253116		35.6627	0.0593397		32.3017	0.123153
	17.18	927														-11.6159	0.602678		41.1662	0.0234498		36.7117	0.0592517		33.3437	0.119709
	17.2	935														-10.6479	0.563684		42.2218	0.0225678		37.7606	0.0596119		34.3857	0.116551
	17.22	947														-9.6799	0.521913		43.2773	0.022347		38.8095	0.0600083		35.4277	0.113335
	17.24	963														-8.71191	0.483123		44.3328	0.0225876		39.8584	0.0602941		36.4697	0.109406
	17.26	983														-7.74392	0.451645		45.3884	0.023299		40.9073	0.0604428		37.5117	0.103989
	17.28	1006														-6.77593	0.427162		46.4439	0.0243977		41.9562	0.0603534		38.5537	0.0969203
	17.3	1031														-5.80794	0.405053		47.4995	0.0255472		43.0051	0.059978		39.5957	0.089054
	17.32	1054														-4.83995	0.380712		48.555	0.026388		44.054	0.0595183		40.6377	0.0818303
	17.34	1076														-3.87196	0.353679		49.6106	0.0268194		45.1029	0.0593395		41.6797	0.0764277
	17.36	1094														-2.90397	0.327661		50.6661	0.0269989		46.1518	0.0597012		42.7217	0.073236
	17.38	1107														-1.93598	0.306907		51.7217	0.0271739		47.2007	0.0605481		43.7636	0.0718583
	17.4	1118														-0.96799	0.292562		52.7772	0.0276143		48.2496	0.0614997		44.8056	0.0714275
	17.42	1132														0	0.28229		53.8327	0.0286134		49.2985	0.0620426		45.8476	0.0709983
	17.44	1145														0.96799	0.273013		54.8883	0.0303478		50.3474	0.0617584		46.8896	0.0697625
	17.46	1152														1.93598	0.263274		55.9438	0.0326385		51.3963	0.0604644		47.9316	0.0671545
	17.48	1155														2.90397	0.253047		56.9994	0.0349456		52.4452	0.0582902		48.9736	0.0630625
	17.5	1155														3.87196	0.242323		58.0549	0.0367475		53.4941	0.0556862		50.0156	0.0579609
	17.52	1152														4.83995	0.230545		59.1105	0.0379061		54.543	0.053292		51.0576	0.0527284
	17.54	1144														5.80794	0.217399		60.166	0.0385894		55.5919	0.0517335		52.0996	0.0482424
	17.56	1136														6.77593	0.203819		61.2215	0.0389597		56.6408	0.0514114		53.1416	0.0449485
	17.58	1133														7.74392	0.191636		62.2771	0.0390944		57.6897	0.0522176		54.1836	0.0427113
	17.6	1140														8.71191	0.181947		63.3326	0.0391359		58.7386	0.0534343		55.2256	0.0411525
	17.62	1153														9.6799	0.174207		64.3882	0.0393175		59.7875	0.0541618		56.2675	0.040069
	17.64	1168														10.6479	0.167056		65.4437	0.0397796		60.8365	0.0539129		57.3095	0.0393804
	17.66	1185														11.6159	0.159554		66.4993	0.0404272		61.8854	0.0528232		58.3515	0.0388928
	17.68	1206														12.5839	0.151471		67.5548	0.040977		62.9343	0.0514617		59.3935	0.0384449
	17.7	1227														13.5519	0.143037		68.6104	0.0410873		63.9832	0.0503886		60.4355	0.0381163
	17.72	1243														14.5199	0.134833		69.6659	0.040411		65.0321	0.0497061		61.4775	0.0379918
	17.74	1254														15.4878	0.12755		70.7214	0.0386375		66.081	0.0490799		62.5195	0.0379713
	17.76	1255														16.4558	0.121442		71.777	0.0357179		67.1299	0.0481894		63.5615	0.0380233
	17.78	1247														17.4238	0.116047		72.8325	0.0320703		68.1788	0.0469564		64.6035	0.0382964
	17.8	1235														18.3918	0.1106		73.8881	0.0283312		69.2277	0.0453701		65.6455	0.0388537
	17.82	1224														19.3598	0.104735		74.9436	0.0248643		70.2766	0.0433224		66.6875	0.0396016
	17.84	1213														20.3278	0.0987244		75.9992	0.0216358		71.3255	0.0406721		67.7295	0.0405784
	17.86	1200														21.2958	0.0929598		77.0547	0.018473		72.3744	0.0374482		68.7714	0.0420963
	17.88	1192														22.2638	0.0874016		78.1103	0.0152886		73.4233	0.0340077		69.8134	0.0444014
	17.9	1190														23.2318	0.0818615		79.1658	0.0121245		74.4722	0.0309002		70.8554	0.0471873
	17.92	1189														24.1998	0.0766489		80.2213	0.00910304		75.5211	0.0285264		71.8974	0.0496087
	17.94	1184														25.1677	0.0724768		81.2769	0.00633394		76.57	0.0270018		72.9394	0.0508475
	17.96	1175														26.1357	0.0696217		82.3324	0.00385278		77.6189	0.0262476		73.9814	0.0505421
	17.98	1170														27.1037	0.06744		83.388	0.00165372		78.6678	0.0260483		75.0234	0.0487626
	18	1169														28.0717	0.0648235		84.4435	0		79.7167	0.0261147		76.0654	0.0459061
	18.02	1169														29.0397	0.0609929		85.4991	0		80.7656	0.0262271		77.1074	0.0426464
	18.04	1173														30.0077	0.0559715		86.5546	0		81.8145	0.0262773		78.1494	0.0396531
	18.06	1180														30.9757	0.0506543		87.6101	0		82.8634	0.0261914		79.1914	0.0371988
	18.08	1195														31.9437	0.0463541		88.6657	0		83.9123	0.0259324		80.2333	0.0351436
	18.1	1215														32.9117	0.0438996		89.7212	0		84.9613	0.02556		81.2753	0.033264
	18.12	1233														33.8797	0.0430642		90.7768	0		86.0102	0.0251631		82.3173	0.0313825
	18.14	1248														34.8477	0.0429262		91.8323	0		87.0591	0.0246852		83.3593	0.0291941
	18.16	1259														35.8156	0.0426849		92.8879	0		88.108	0.023854		84.4013	0.026272
	18.18	1268														36.7836	0.0420472		93.9434	0		89.1569	0.0223776		85.4433	0.0224619
	18.2	1276														37.7516	0.0410397		94.999	0		90.2058	0.020273		86.4853	0.0182092
	18.22	1280														38.7196	0.0397319		96.0545	0		91.2547	0.0179127		87.5273	0.0142952
	18.24	1281														39.6876	0.0381496		97.11	0		92.3036	0.015621		88.5693	0.0112213
	18.26	1278														40.6556	0.0363489		98.1656	0		93.3525	0.0132814		89.6113	0.00900624
	18.28	1278														41.6236	0.0345277		99.2211	0		94.4014	0.010504		90.6533	0.00749479
	18.3	1283														42.5916	0.0330124		100.277	0		95.4503	0.00719925		91.6953	0.00655795
	18.32	1291														43.5596	0.0321034		101.332	0		96.4992	0.00381828		92.7372	0.00599825
	18.34	1295														44.5276	0.0319052		102.388	0		97.5481	0.000963735		93.7792	0.00553455
	18.36	1296														45.4955	0.0322234		103.443	0		98.597	0		94.8212	0.00498265
	18.38	1296														46.4635	0.032659		104.499	0		99.6459	0		95.8632	0.00435021
	18.4	1289														47.4315	0.0329433		105.554	0		100.695	0		96.9052	0.00370546
	18.42	1276														48.3995	0.0331793		106.61	0		101.744	0		97.9472	0.00307673
	18.44	1268														49.3675	0.033651		107.665	0		102.793	0		98.9892	0.00253419
	18.46	1266														50.3355	0.0344583		108.721	0		103.842	0		100.031	0.00217801
	18.48	1277														51.3035	0.0354916		109.777	0		104.89	0		101.073	0.00194379
	18.5	1300														52.2715	0.0366378		110.832	0		105.939	0		102.115	0.00159834
	18.52	1330														53.2395	0.0377656		111.888	0		106.988	0		103.157	0.00104955
	18.54	1366														54.2075	0.0386581		112.943	0		108.037	0		104.199	0.000540814
	18.56	1402														55.1754	0.0392271		113.999	0		109.086	0		105.241	0.000398248
	18.58	1440														56.1434	0.0396957		115.054	0		110.135	0		106.283	0.000617481
	18.6	1475														57.1114	0.0403861		116.11	0		111.184	0		107.325	0.000848069
	18.62	1505														58.0794	0.0413409		117.165	0		112.233	0		108.367	0.000819777
	18.64	1528														59.0474	0.0421917		118.221	0		113.282	0		109.409	0.000619365
	18.66	1551														60.0154	0.042416		119.276	0		114.331	0		110.451	0.000471885
	18.68	1574														60.9834	0.0417649		120.332	0		115.379	0		111.493	0.000448241
	18.7	1603														61.9514	0.0404404		121.388	0		116.428	0		112.535	0.000505781
	18.72	1640														62.9194	0.038818		122.443	0		117.477	0		113.577	0.000622538
	18.74	1687														63.8874	0.0370672		123.499	0		118.526	0		114.619	0.000760699
	18.76	1751														64.8554	0.0351409		124.554	0		119.575	0		115.661	0.000837022
	18.78	1822														65.8233	0.0330281		125.61	0		120.624	0		116.703	0.000833138
	18.8	1890														66.7913	0.0308611		126.665	0		121.673	0		117.745	0.000845147
	18.82	1952														67.7593	0.0288617		127.721	0		122.722	0		118.787	0.00092859
	18.84	2017														68.7273	0.0272304		128.776	0		123.771	0		119.829	0.000931914
	18.86	2088														69.6953	0.0259414		129.832	0		124.82	0		120.871	0.000596843
	18.88	2166														70.6633	0.0246507		130.887	0		125.869	0		121.913	0
	18.9	2254														71.6313	0.0229569		131.943	0		126.917	0		122.955	0
	18.92	2352														72.5993	0.0207591		132.999	0		127.966	0		123.997	0
	18.94	2460														73.5673	0.0183201		134.054	0		129.015	0		125.039	0
	18.96	2568														74.5353	0.0160139		135.11	0		130.064	0		126.081	0
	18.98	2677														75.5032	0.014035		136.165	0		131.113	0		127.123	0
	19	2778														76.4712	0.0123106		137.221	0		132.162	0		128.165	0
	19.02	2866														77.4392	0.0106255		138.276	0		133.211	0		129.207	0
	19.04	2933														78.4072	0.00881949		139.332	0		134.26	0		130.249	0
	19.06	2979														79.3752	0.00689941		140.387	0		135.309	0		131.291	0
	19.08	2998														80.3432	0.00494214		141.443	0		136.358	0		132.333	0
	19.1	2992														81.3112	0.00292969		142.498	0		137.406	0		133.375	0
	19.12	2955														82.2792	0.000824076		143.554	0		138.455	0		134.417	0
	19.14	2898														83.2472	0		144.61	0		139.504	0		135.459	0
	19.16	2827														84.2152	0		145.665	0		140.553	0		136.501	0
	19.18	2737														85.1831	0		146.721	0		141.602	0		137.543	0
	19.2	2618														86.1511	0		147.776	0		142.651	0		138.585	0
	19.22	2476														87.1191	0		148.832	0		143.7	0		139.627	0
	19.24	2326														88.0871	0		149.887	0		144.749	0		140.669	0
	19.26	2172														89.0551	0		150.943	0		145.798	0		141.711	0
	19.28	2024														90.0231	0		151.998	0		146.847	0		142.753	0
	19.3	1886														90.9911	0		153.054	0		147.896	0		143.795	0
	19.32	1763														91.9591	0		154.109	0		148.944	0		144.837	0
	19.34	1663														92.9271	0		155.165	0		149.993	0		145.879	0
	19.36	1581														93.8951	0		156.221	0		151.042	0		146.921	0
	19.38	1521														94.8631	0		157.276	0		152.091	0		147.963	0
	19.4	1476														95.831	0		158.332	0		153.14	0		149.005	0
	19.42	1442														96.799	0		159.387	0		154.189	0		150.047	0
	19.44	1410														97.767	0		160.443	0		155.238	0		151.089	0
	19.46	1380														98.735	0		161.498	0		156.287	0		152.131	0
	19.48	1353														99.703	0		162.554	0		157.336	0		153.173	0
	19.5	1330														100.671	0		163.609	0		158.385	0		154.215	0
	19.52	1313														101.639	0		164.665	0		159.433	0		155.257	0
	19.54	1303														102.607	0		165.72	0		160.482	0		156.299	0
	19.56	1299														103.575	0		166.776	0		161.531	0		157.341	0
	19.58	1301														104.543	0		167.831	0		162.58	0		158.383	0
	19.6	1296														105.511	0		168.887	0		163.629	0		159.425	0
	19.62	1288														106.479	0		169.943	0		164.678	0		160.467	0
	19.64	1280														107.447	0		170.998	0		165.727	0		161.509	0
	19.66	1271														108.415	0		172.054	0		166.776	0		162.551	0
	19.68	1259														109.383	0		173.109	0		167.825	0		163.593	0
	19.7	1244														110.351	0		174.165	0		168.874	0		164.635	0
	19.72	1223														111.319	0		175.22	0		169.923	0		165.677	0
	19.74	1209														112.287	0		176.276	0		170.971	0		166.719	0
	19.76	1199														113.255	0		177.331	0		172.02	0		167.761	0
	19.78	1194														114.223	0		178.387	0		173.069	0		168.803	0
	19.8	1194														115.191	0		179.442	0		174.118	0		169.845	0
	19.82	1199														116.159	0		180.498	0		175.167	0		170.887	0
	19.84	1202														117.127	0		181.554	0		176.216	0		171.929	0
	19.86	1203														118.095	0		182.609	0		177.265	0		172.971	0
	19.88	1201														119.063	0		183.665	0		178.314	0		174.013	0
	19.9	1197														120.031	0		184.72	0		179.363	0		175.055	0
	19.92	1197														120.999	0		185.776	0		180.412	0		176.097	0
	19.94	1195														121.967	0		186.831	0		181.46	0		177.139	0
	19.96	1191														122.935	0		187.887	0		182.509	0		178.181	0
	19.98	1188														123.903	0		188.942	0		183.558	0		179.223	0
	20	1178														124.871	0		189.998	0		184.607	0		180.265	0
	20.02	1170														125.839	0		191.053	0		185.656	0		181.307	0
	20.04	1166														126.807	0		192.109	0		186.705	0		182.349	0
	20.06	1171														127.775	0		193.165	0		187.754	0		183.391	0
	20.08	1180														128.743	0		194.22	0		188.803	0		184.433	0
	20.1	1197														129.711	0		195.276	0		189.852	0		185.474	0
	20.12	1215														130.679	0		196.331	0		190.901	0		186.516	0
	20.14	1239														131.647	0		197.387	0		191.949	0		187.558	0
	20.16	1259														132.615	0		198.442	0		192.998	0		188.6	0
	20.18	1272														133.583	0		199.498	0		194.047	0		189.642	0
	20.2	1278														134.551	0		200.553	0		195.096	0		190.684	0
	20.22	1276														135.519	0		201.609	0		196.145	0		191.726	0
	20.24	1265														136.487	0		202.664	0		197.194	0		192.768	0
	20.26	1250														137.455	0		203.72	0		198.243	0		193.81	0
	20.28	1229														138.423	0		204.776	0		199.292	0		194.852	0
	20.3	1208														139.391	0		205.831	0		200.341	0		195.894	0
	20.32	1194														140.359	0		206.887	0		201.39	0		196.936	0
	20.34	1187														141.327	0		207.942	0		202.439	0		197.978	0
	20.36	1189														142.295	0		208.998	0		203.487	0		199.02	0
	20.38	1195														143.263	0		210.053	0		204.536	0		200.062	0
	20.4	1199														144.231	0		211.109	0		205.585	0		201.104	0
	20.42	1200														145.199	0		212.164	0		206.634	0		202.146	0
	20.44	1199														146.167	0		213.22	0		207.683	0		203.188	0
	20.46	1194														147.135	0		214.275	0		208.732	0		204.23	0
	20.48	1185														148.103	0		215.331	0		209.781	0		205.272	0
	20.5	1179														149.071	0		216.387	0		210.83	0		206.314	0
	20.52	1177														150.038	0		217.442	0		211.879	0		207.356	0
	20.54	1182														151.006	0		218.498	0		212.928	0		208.398	0
	20.56	1189														151.974	0		219.553	0		213.976	0		209.44	0
	20.58	1199														152.942	0		220.609	0		215.025	0		210.482	0
	20.6	1211														153.91	0		221.664	0		216.074	0		211.524	0
	20.62	1224														154.878	0		222.72	0		217.123	0		212.566	0
	20.64	1238														155.846	0		223.775	0		218.172	0		213.608	0
	20.66	1251														156.814	0		224.831	0		219.221	0		214.65	0
	20.68	1258														157.782	0		225.886	0		220.27	0		215.692	0
	20.7	1262														158.75	0		226.942	0		221.319	0		216.734	0
	20.72	1262														159.718	0		227.997	0		222.368	0		217.776	0
	20.74	1262														160.686	0		229.053	0		223.417	0		218.818	0
	20.76	1264														161.654	0		230.109	0		224.466	0		219.86	0
	20.78	1268														162.622	0		231.164	0		225.514	0		220.902	0
	20.8	1272														163.59	0		232.22	0		226.563	0		221.944	0
	20.82	1278														164.558	0		233.275	0		227.612	0		222.986	0
	20.84	1284														165.526	0		234.331	0		228.661	0		224.028	0
	20.86	1284														166.494	0		235.386	0		229.71	0		225.07	0
	20.88	1280														167.462	0		236.442	0		230.759	0		226.112	0
	20.9	1274														168.43	0		237.497	0		231.808	0		227.154	0
	20.92	1269														169.398	0		238.553	0		232.857	0		228.196	0
	20.94	1260														170.366	0		239.608	0		233.906	0		229.238	0
	20.96	1252														171.334	0		240.664	0		234.955	0		230.28	0
	20.98	1249														172.302	0		241.72	0		236.003	0		231.322	0
	21	1252														173.27	0		242.775	0		237.052	0		232.364	0
	21.02	1256														174.238	0		243.831	0		238.101	0		233.406	0
	21.04	1267														175.206	0		244.886	0		239.15	0		234.448	0
	21.06	1281														176.174	0		245.942	0		240.199	0		235.49	0
	21.08	1294														177.142	0		246.997	0		241.248	0		236.532	0
	21.1	1303														178.11	0		248.053	0		242.297	0		237.574	0
	21.12	1304														179.078	0		249.108	0		243.346	0		238.616	0
	21.14	1298														180.046	0		250.164	0		244.395	0		239.658	0
	21.16	1288														181.014	0		251.219	0		245.444	0		240.7	0
	21.18	1272														181.982	0		252.275	0		246.493	0		241.742	0
	21.2	1249														182.95	0		253.331	0		247.541	0		242.784	0
	21.22	1230														183.918	0		254.386	0		248.59	0		243.826	0
	21.24	1218														184.886	0		255.442	0		249.639	0		244.868	0
	21.26	1207														185.854	0		256.497	0		250.688	0		245.91	0
	21.28	1206														186.822	0		257.553	0		251.737	0		246.952	0
	21.3	1215														187.79	0		258.608	0		252.786	0		247.994	0
	21.32	1233														188.758	0		259.664	0		253.835	0		249.036	0
	21.34	1247														189.726	0		260.719	0		254.884	0		250.078	0
	21.36	1261														190.694	0		261.775	0		255.933	0		251.12	0
	21.38	1275														191.662	0		262.83	0		256.982	0		252.162	0
	21.4	1285														192.63	0		263.886	0		258.03	0		253.204	0
	21.42	1289														193.598	0		264.942	0		259.079	0		254.246	0
	21.44	1293														194.566	0		265.997	0		260.128	0		255.288	0
	21.46	1297														195.534	0		267.053	0		261.177	0		256.33	0
	21.48	1300														196.502	0		268.108	0		262.226	0		257.372	0
	21.5	1301														197.47	0		269.164	0		263.275	0		258.414	0
	21.52	1299														198.438	0		270.219	0		264.324	0		259.456	0
	21.54	1294														199.406	0		271.275	0		265.373	0		260.498	0
	21.56	1292														200.374	0		272.33	0		266.422	0		261.54	0
	21.58	1289														201.342	0		273.386	0		267.471	0		262.582	0
	21.6	1283														202.31	0		274.441	0		268.52	0		263.624	0
	21.62	1281														203.278	0		275.497	0		269.568	0		264.666	0
	21.64	1281														204.246	0		276.553	0		270.617	0		265.708	0
	21.66	1276														205.214	0		277.608	0		271.666	0		266.75	0
	21.68	1274														206.182	0		278.664	0		272.715	0		267.792	0
	21.7	1273														207.15	0		279.719	0		273.764	0		268.834	0
	21.72	1275														208.118	0		280.775	0		274.813	0		269.876	0
	21.74	1272														209.086	0		281.83	0		275.862	0		270.918	0
	21.76	1272														210.054	0		282.886	0		276.911	0		271.96	0
	21.78	1270														211.022	0		283.941	0		277.96	0		273.002	0
	21.8	1261														211.99	0		284.997	0		279.009	0		274.044	0
	21.82	1253														212.958	0		286.052	0		280.057	0		275.086	0
	21.84	1249														213.926	0		287.108	0		281.106	0		276.128	0
	21.86	1251														214.894	0		288.163	0		282.155	0		277.17	0
	21.88	1264														215.862	0		289.219	0		283.204	0		278.212	0
	21.9	1288														216.83	0		290.275	0		284.253	0		279.254	0
	21.92	1318														217.798	0		291.33	0		285.302	0		280.296	0
	21.94	1350														218.766	0		292.386	0		286.351	0		281.338	0
	21.96	1379														219.734	0		293.441	0		287.4	0		282.38	0
	21.98	1398														220.702	0		294.497	0		288.449	0		283.422	0
	22	1408														221.67	0		295.552	0		289.498	0		284.464	0
	22.02	1408														222.638	0		296.608	0		290.547	0		285.506	0
	22.04	1399														223.606	0		297.663	0		291.595	0		286.548	0
	22.06	1385														224.574	0		298.719	0		292.644	0		287.59	0
	22.08	1368														225.542	0		299.774	0		293.693	0		288.632	0
	22.1	1354														226.51	0		300.83	0		294.742	0		289.674	0
	22.12	1344														227.478	0		301.886	0		295.791	0		290.716	0
	22.14	1340														228.446	0		302.941	0		296.84	0		291.758	0
	22.16	1349														229.414	0		303.997	0		297.889	0		292.8	0
	22.18	1368														230.382	0		305.052	0		298.938	0		293.842	0
	22.2	1390														231.35	0		306.108	0		299.987	0		294.884	0
	22.22	1418														232.318	0		307.163	0		301.036	0		295.926	0
	22.24	1443														233.286	0		308.219	0		302.084	0		296.968	0
	22.26	1460														234.254	0		309.274	0		303.133	0		298.01	0
	22.28	1472														235.222	0		310.33	0		304.182	0		299.052	0
	22.3	1484														236.19	0		311.385	0		305.231	0		300.094	0
	22.32	1499														237.158	0		312.441	0		306.28	0		301.136	0
	22.34	1516														238.126	0		313.497	0		307.329	0		302.178	0
	22.36	1538														239.094	0		314.552	0		308.378	0		303.22	0
	22.38	1567														240.062	0		315.608	0		309.427	0		304.262	0
	22.4	1602														241.03	0		316.663	0		310.476	0		305.304	0
	22.42	1640														241.998	0		317.719	0		311.525	0		306.346	0
	22.44	1681														242.966	0		318.774	0		312.573	0		307.388	0
	22.46	1725														243.934	0		319.83	0		313.622	0		308.429	0
	22.48	1771														244.902	0		320.885	0		314.671	0		309.471	0
	22.5	1816														245.87	0		321.941	0		315.72	0		310.513	0
	22.52	1853														246.838	0		322.996	0		316.769	0		311.555	0
	22.54	1886														247.806	0		324.052	0		317.818	0		312.597	0
	22.56	1916														248.774	0		325.108	0		318.867	0		313.639	0
	22.58	1938														249.742	0		326.163	0		319.916	0		314.681	0
	22.6	1959														250.709	0		327.219	0		320.965	0		315.723	0
	22.62	1984														251.677	0		328.274	0		322.014	0		316.765	0
	22.64	2008														252.645	0		329.33	0		323.063	0		317.807	0
	22.66	2027														253.613	0		330.385	0		324.111	0		318.849	0
	22.68	2046														254.581	0		331.441	0		325.16	0		319.891	0
	22.7	2065														255.549	0		332.496	0		326.209	0		320.933	0
	22.72	2081														256.517	0		333.552	0		327.258	0		321.975	0
	22.74	2093														257.485	0		334.607	0		328.307	0		323.017	0
	22.76	2110														258.453	0		335.663	0		329.356	0		324.059	0
	22.78	2131														259.421	0		336.719	0		330.405	0		325.101	0
	22.8	2155														260.389	0		337.774	0		331.454	0		326.143	0
	22.82	2184														261.357	0		338.83	0		332.503	0		327.185	0
	22.84	2219														262.325	0		339.885	0		333.552	0		328.227	0
	22.86	2260														263.293	0		340.941	0		334.6	0		329.269	0
	22.88	2309														264.261	0		341.996	0		335.649	0		330.311	0
	22.9	2361														265.229	0		343.052	0		336.698	0		331.353	0
	22.92	2421														266.197	0		344.107	0		337.747	0		332.395	0
	22.94	2483														267.165	0		345.163	0		338.796	0		333.437	0
	22.96	2554														268.133	0		346.218	0		339.845	0		334.479	0
	22.98	2627														269.101	0		347.274	0		340.894	0		335.521	0
	23	2711														270.069	0		348.329	0		341.943	0		336.563	0
	23.02	2799														271.037	0		349.385	0		342.992	0		337.605	0
	23.04	2887														272.005	0		350.441	0		344.041	0		338.647	0
	23.06	2967														272.973	0		351.496	0		345.09	0		339.689	0
	23.08	3047														273.941	0		352.552	0		346.138	0		340.731	0
	23.1	3114														274.909	0		353.607	0		347.187	0		341.773	0
	23.12	3163														275.877	0		354.663	0		348.236	0		342.815	0
	23.14	3195														276.845	0		355.718	0		349.285	0		343.857	0
	23.16	3216														277.813	0		356.774	0		350.334	0		344.899	0
	23.18	3223														278.781	0		357.829	0		351.383	0		345.941	0
	23.2	3219														279.749	0		358.885	0		352.432	0		346.983	0
	23.22	3211														280.717	0		359.94	0		353.481	0		348.025	0
	23.24	3204														281.685	0		360.996	0		354.53	0		349.067	0
	23.26	3201														282.653	0		362.052	0		355.579	0		350.109	0
	23.28	3200														283.621	0		363.107	0		356.627	0		351.151	0
	23.3	3196														284.589	0		364.163	0		357.676	0		352.193	0
	23.32	3190														285.557	0		365.218	0		358.725	0		353.235	0
	23.34	3168														286.525	0		366.274	0		359.774	0		354.277	0
	23.36	3138														287.493	0		367.329	0		360.823	0		355.319	0
	23.38	3096														288.461	0		368.385	0		361.872	0		356.361	0
	23.4	3042														289.429	0		369.44	0		362.921	0		357.403	0
	23.42	2973														290.397	0		370.496	0		363.97	0		358.445	0
	23.44	2896														291.365	0		371.551	0		365.019	0		359.487	0
	23.46	2811														292.333	0		372.607	0		366.068	0		360.529	0
	23.48	2729														293.301	0		373.663	0		367.117	0		361.571	0
	23.5	2647														294.269	0		374.718	0		368.165	0		362.613	0
	23.52	2565														295.237	0		375.774	0		369.214	0		363.655	0
	23.54	2483														296.205	0		376.829	0		370.263	0		364.697	0
	23.56	2402														297.173	0		377.885	0		371.312	0		365.739	0
	23.58	2319														298.141	0		378.94	0		372.361	0		366.781	0
	23.6	2233														299.109	0		379.996	0		373.41	0		367.823	0
	23.62	2143														300.077	0		381.051	0		374.459	0		368.865	0
	23.64	2054														301.045	0		382.107	0		375.508	0		369.907	0
	23.66	1970														302.013	0		383.162	0		376.557	0		370.949	0
	23.68	1892														302.981	0		384.218	0		377.606	0		371.991	0
	23.7	1820														303.949	0		385.274	0		378.654	0		373.033	0
	23.72	1754														304.917	0		386.329	0		379.703	0		374.075	0
	23.74	1693														305.885	0		387.385	0		380.752	0		375.117	0
	23.76	1643														306.853	0		388.44	0		381.801	0		376.159	0
	23.78	1599														307.821	0		389.496	0		382.85	0		377.201	0
	23.8	1556														308.789	0		390.551	0		383.899	0		378.243	0
	23.82	1511														309.757	0		391.607	0		384.948	0		379.285	0
	23.84	1466														310.725	0		392.662	0		385.997	0		380.327	0
	23.86	1417														311.693	0		393.718	0		387.046	0		381.369	0
	23.88	1368														312.661	0		394.773	0		388.095	0		382.411	0
	23.9	1321														313.629	0		395.829	0		389.144	0		383.453	0
	23.92	1279														314.597	0		396.885	0		390.192	0		384.495	0
	23.94	1244														315.565	0		397.94	0		391.241	0		385.537	0
	23.96	1217														316.533	0		398.996	0		392.29	0		386.579	0
	23.98	1196														317.501	0		400.051	0		393.339	0		387.621	0
	24	1182														318.469	0		401.107	0		394.388	0		388.663	0
	24.02	1170														319.437	0		402.162	0		395.437	0		389.705	0
	24.04	1163														320.405	0		403.218	0		396.486	0		390.747	0
	24.06	1159														321.373	0		404.273	0		397.535	0		391.789	0
	24.08	1159														322.341	0		405.329	0		398.584	0		392.831	0
	24.1	1157														323.309	0		406.384	0		399.633	0		393.873	0
	24.12	1154														324.277	0		407.44	0		400.681	0		394.915	0
	24.14	1151														325.245	0		408.495	0		401.73	0		395.957	0
	24.16	1149														326.213	0		409.551	0		402.779	0		396.999	0
	24.18	1149														327.181	0		410.607	0		403.828	0		398.041	0
	24.2	1149														328.149	0		411.662	0		404.877	0		399.083	0
	24.22	1148														329.117	0		412.718	0		405.926	0		400.125	0
	24.24	1145														330.085	0		413.773	0		406.975	0		401.167	0
	24.26	1140														331.053	0		414.829	0		408.024	0		402.209	0
	24.28	1129														332.021	0		415.884	0		409.073	0		403.251	0
	24.3	1116														332.989	0		416.94	0		410.122	0		404.293	0
	24.32	1099														333.957	0		417.995	0		411.17	0		405.335	0
	24.34	1084														334.925	0		419.051	0		412.219	0		406.377	0
	24.36	1072														335.893	0		420.106	0		413.268	0		407.419	0
	24.38	1061														336.861	0		421.162	0		414.317	0		408.461	0
	24.4	1055														337.829	0		422.218	0		415.366	0		409.503	0
	24.42	1052														338.797	0		423.273	0		416.415	0		410.545	0
	24.44	1050														339.765	0		424.329	0		417.464	0		411.587	0
	24.46	1047														340.733	0		425.384	0		418.513	0		412.629	0
	24.48	1043														341.701	0		426.44	0		419.562	0		413.671	0
	24.5	1035														342.669	0		427.495	0		420.611	0		414.713	0
	24.52	1026														343.637	0		428.551	0		421.66	0		415.755	0
	24.54	1017														344.605	0		429.606	0		422.708	0		416.797	0
	24.56	1008														345.573	0		430.662	0		423.757	0		417.839	0
	24.58	1002														346.541	0		431.717	0		424.806	0		418.881	0
	24.6	1000														347.509	0		432.773	0		425.855	0		419.923	0
	24.62	1003														348.477	0		433.829	0		426.904	0		420.965	0
	24.64	1006														349.445	0		434.884	0		427.953	0		422.007	0
	24.66	1015														350.412	0		435.94	0		429.002	0		423.049	0
	24.68	1022														351.38	0		436.995	0		430.051	0		424.091	0
	24.7	1028														352.348	0		438.051	0		431.1	0		425.133	0
	24.72	1030														353.316	0		439.106	0		432.149	0		426.175	0
	24.74	1025														354.284	0		440.162	0		433.197	0		427.217	0
	24.76	1019														355.252	0		441.217	0		434.246	0		428.259	0
	24.78	1010														356.22	0		442.273	0		435.295	0		429.301	0
	24.8	1002														357.188	0		443.328	0		436.344	0		430.343	0
	24.82	1001														358.156	0		444.384	0		437.393	0		431.384	0
	24.84	1006														359.124	0		445.44	0		438.442	0		432.426	0
	24.86	1016														360.092	0		446.495	0		439.491	0		433.468	0
	24.88	1033														361.06	0		447.551	0		440.54	0		434.51	0
	24.9	1055														362.028	0		448.606	0		441.589	0		435.552	0
	24.92	1080														362.996	0		449.662	0		442.638	0		436.594	0
	24.94	1107														363.964	0		450.717	0		443.687	0		437.636	0
	24.96	1130														364.932	0		451.773	0		444.735	0		438.678	0
	24.98	1144														365.9	0		452.828	0		445.784	0		439.72	0
	25	1148														366.868	0		453.884	0		446.833	0		440.762	0
	25.02	1144														367.836	0		454.939	0		447.882	0		441.804	0
	25.04	1129														368.804	0		455.995	0		448.931	0		442.846	0
	25.06	1113														369.772	0		457.051	0		449.98	0		443.888	0
	25.08	1094														370.74	0		458.106	0		451.029	0		444.93	0
	25.1	1078														371.708	0		459.162	0		452.078	0		445.972	0
	25.12	1067														372.676	0		460.217	0		453.127	0		447.014	0
	25.14	1063														373.644	0		461.273	0		454.176	0		448.056	0
	25.16	1072														374.612	0		462.328	0		455.224	0		449.098	0
	25.18	1090														375.58	0		463.384	0		456.273	0		450.14	0
	25.2	1115														376.548	0		464.439	0		457.322	0		451.182	0
	25.22	1149														377.516	0		465.495	0		458.371	0		452.224	0
	25.24	1180														378.484	0		466.55	0		459.42	0		453.266	0
	25.26	1207														379.452	0		467.606	0		460.469	0		454.308	0
	25.28	1228														380.42	0		468.662	0		461.518	0		455.35	0
	25.3	1242														381.388	0		469.717	0		462.567	0		456.392	0
	25.32	1250														382.356	0		470.773	0		463.616	0		457.434	0
	25.34	1255														383.324	0		471.828	0		464.665	0		458.476	0
	25.36	1254														384.292	0		472.884	0		465.714	0		459.518	0
	25.38	1247														385.26	0		473.939	0		466.762	0		460.56	0
	25.4	1237														386.228	0		474.995	0		467.811	0		461.602	0
	25.42	1227														387.196	0		476.05	0		468.86	0		462.644	0
	25.44	1217														388.164	0		477.106	0		469.909	0		463.686	0
	25.46	1218														389.132	0		478.161	0		470.958	0		464.728	0
	25.48	1228														390.1	0		479.217	0		472.007	0		465.77	0
	25.5	1245														391.068	0		480.272	0		473.056	0		466.812	0
	25.52	1274														392.036	0		481.328	0		474.105	0		467.854	0
	25.54	1315														393.004	0		482.384	0		475.154	0		468.896	0
	25.56	1369														393.972	0		483.439	0		476.203	0		469.938	0
	25.58	1432														394.94	0		484.495	0		477.251	0		470.98	0
	25.6	1507														395.908	0		485.55	0		478.3	0		472.022	0
	25.62	1591														396.876	0		486.606	0		479.349	0		473.064	0
	25.64	1680														397.844	0		487.661	0		480.398	0		474.106	0
	25.66	1772														398.812	0		488.717	0		481.447	0		475.148	0
	25.68	1866														399.78	0		489.772	0		482.496	0		476.19	0
	25.7	1963														400.748	0		490.828	0		483.545	0		477.232	0
	25.72	2059														401.716	0		491.883	0		484.594	0		478.274	0
	25.74	2154														402.684	0		492.939	0		485.643	0		479.316	0
	25.76	2243														403.652	0		493.995	0		486.692	0		480.358	0
	25.78	2325														404.62	0		495.05	0		487.741	0		481.4	0
	25.8	2398														405.588	0		496.106	0		488.789	0		482.442	0
	25.82	2449														406.556	0		497.161	0		489.838	0		483.484	0
	25.84	2472														407.524	0		498.217	0		490.887	0		484.526	0
	25.86	2473														408.492	0		499.272	0		491.936	0		485.568	0
	25.88	2449														409.46	0		500.328	0		492.985	0		486.61	0
	25.9	2394														410.428	0		501.383	0		494.034	0		487.652	0
	25.92	2318														411.396	0		502.439	0		495.083	0		488.694	0
	25.94	2220														412.364	0		503.494	0		496.132	0		489.736	0
	25.96	2107														413.332	0		504.55	0		497.181	0		490.778	0
	25.98	1984														414.3	0		505.606	0		498.23	0		491.82	0
	26	1862														415.268	0		506.661	0		499.278	0		492.862	0
	26.02	1746														416.236	0		507.717	0		500.327	0		493.904	0
	26.04	1647														417.204	0		508.772	0		501.376	0		494.946	0
	26.06	1565														418.172	0		509.828	0		502.425	0		495.988	0
	26.08	1501														419.14	0		510.883	0		503.474	0		497.03	0
	26.1	1456														420.108	0		511.939	0		504.523	0		498.072	0
	26.12	1421														421.076	0		512.994	0		505.572	0		499.114	0
	26.14	1392														422.044	0		514.05	0		506.621	0		500.156	0
	26.16	1364														423.012	0		515.105	0		507.67	0		501.198	0
	26.18	1341														423.98	0		516.161	0		508.719	0		502.24	0
	26.2	1322														424.948	0		517.217	0		509.768	0		503.282	0
	26.22	1300														425.916	0		518.272	0		510.816	0		504.324	0
	26.24	1268														426.884	0		519.328	0		511.865	0		505.366	0
	26.26	1239														427.852	0		520.383	0		512.914	0		506.408	0
	26.28	1209														428.82	0		521.439	0		513.963	0		507.45	0
	26.3	1183														429.788	0		522.494	0		515.012	0		508.492	0
	26.32	1163														430.756	0		523.55	0		516.061	0		509.534	0
	26.34	1145														431.724	0		524.605	0		517.11	0		510.576	0
	26.36	1130														432.692	0		525.661	0		518.159	0		511.618	0
	26.38	1116														433.66	0		526.716	0		519.208	0		512.66	0
	26.4	1105														434.628	0		527.772	0		520.257	0		513.702	0
	26.42	1099														435.596	0		528.828	0		521.305	0		514.744	0
	26.44	1097														436.564	0		529.883	0		522.354	0		515.786	0
	26.46	1100														437.532	0		530.939	0		523.403	0		516.828	0
	26.48	1104														438.5	0		531.994	0		524.452	0		517.87	0
	26.5	1113														439.468	0		533.05	0		525.501	0		518.912	0
	26.52	1124														440.436	0		534.105	0		526.55	0		519.954	0
	26.54	1128														441.404	0		535.161	0		527.599	0		520.996	0
	26.56	1122														442.372	0		536.216	0		528.648	0		522.038	0
	26.58	1113														443.34	0		537.272	0		529.697	0		523.08	0
	26.6	1102														444.308	0		538.327	0		530.746	0		524.122	0
	26.62	1090														445.276	0		539.383	0		531.794	0		525.164	0
	26.64	1073														446.244	0		540.438	0		532.843	0		526.206	0
	26.66	1062														447.212	0		541.494	0		533.892	0		527.248	0
	26.68	1053														448.18	0		542.55	0		534.941	0		528.29	0
	26.7	1055														449.148	0		543.605	0		535.99	0		529.332	0
	26.72	1064														450.115	0		544.661	0		537.039	0		530.374	0
	26.74	1079														451.083	0		545.716	0		538.088	0		531.416	0
	26.76	1095														452.051	0		546.772	0		539.137	0		532.458	0
	26.78	1108														453.019	0		547.827	0		540.186	0		533.5	0
	26.8	1117														453.987	0		548.883	0		541.235	0		534.542	0
	26.82	1126														454.955	0		549.938	0		542.284	0		535.584	0
	26.84	1127														455.923	0		550.994	0		543.332	0		536.626	0
	26.86	1123														456.891	0		552.049	0		544.381	0		537.668	0
	26.88	1110														457.859	0		553.105	0		545.43	0		538.71	0
	26.9	1097														458.827	0		554.161	0		546.479	0		539.752	0
	26.92	1082														459.795	0		555.216	0		547.528	0		540.794	0
	26.94	1065														460.763	0		556.272	0		548.577	0		541.836	0
	26.96	1046														461.731	0		557.327	0		549.626	0		542.878	0
	26.98	1030														462.699	0		558.383	0		550.675	0		543.92	0
	27	1015														463.667	0		559.438	0		551.724	0		544.962	0
	27.02	1005														464.635	0		560.494	0		552.773	0		546.004	0
	27.04	995														465.603	0		561.549	0		553.821	0		547.046	0
	27.06	988														466.571	0		562.605	0		554.87	0		548.088	0
	27.08	983														467.539	0		563.66	0		555.919	0		549.13	0
	27.1	979														468.507	0		564.716	0		556.968	0		550.172	0
	27.12	975														469.475	0		565.772	0		558.017	0		551.214	0
	27.14	975														470.443	0		566.827	0		559.066	0		552.256	0
	27.16	977														471.411	0		567.883	0		560.115	0		553.298	0
	27.18	979														472.379	0		568.938	0		561.164	0		554.34	0
	27.2	985														473.347	0		569.994	0		562.213	0		555.381	0
	27.22	993														474.315	0		571.049	0		563.262	0		556.423	0
	27.24	1002														475.283	0		572.105	0		564.311	0		557.465	0
	27.26	1013														476.251	0		573.16	0		565.359	0		558.507	0
	27.28	1022														477.219	0		574.216	0		566.408	0		559.549	0
	27.3	1031														478.187	0		575.271	0		567.457	0		560.591	0
	27.32	1037														479.155	0		576.327	0		568.506	0		561.633	0
	27.34	1039														480.123	0		577.383	0		569.555	0		562.675	0
	27.36	1038														481.091	0		578.438	0		570.604	0		563.717	0
	27.38	1032														482.059	0		579.494	0		571.653	0		564.759	0
	27.4	1020														483.027	0		580.549	0		572.702	0		565.801	0
	27.42	1006														483.995	0		581.605	0		573.751	0		566.843	0
	27.44	994														484.963	0		582.66	0		574.8	0		567.885	0
	27.46	983														485.931	0		583.716	0		575.848	0		568.927	0
	27.48	980														486.899	0		584.771	0		576.897	0		569.969	0
	27.5	979														487.867	0		585.827	0		577.946	0		571.011	0
	27.52	981														488.835	0		586.882	0		578.995	0		572.053	0
	27.54	984														489.803	0		587.938	0		580.044	0		573.095	0
	27.56	988														490.771	0		588.994	0		581.093	0		574.137	0
	27.58	993														491.739	0		590.049	0		582.142	0		575.179	0
	27.6	1004														492.707	0		591.105	0		583.191	0		576.221	0
	27.62	1016														493.675	0		592.16	0		584.24	0		577.263	0
	27.64	1027														494.643	0		593.216	0		585.289	0		578.305	0
	27.66	1038														495.611	0		594.271	0		586.338	0		579.347	0
	27.68	1045														496.579	0		595.327	0		587.386	0		580.389	0
	27.7	1049														497.547	0		596.382	0		588.435	0		581.431	0
	27.72	1051														498.515	0		597.438	0		589.484	0		582.473	0
	27.74	1055														499.483	0		598.493	0		590.533	0		583.515	0
	27.76	1059														500.451	0		599.549	0		591.582	0		584.557	0
	27.78	1065														501.419	0					592.631	0		585.599	0
	27.8	1072														502.387	0					593.68	0		586.641	0
	27.82	1083														503.355	0					594.729	0		587.683	0
	27.84	1100														504.323	0					595.778	0		588.725	0
	27.86	1121														505.291	0					596.827	0		589.767	0
	27.88	1153														506.259	0					597.875	0		590.809	0
	27.9	1187														507.227	0					598.924	0		591.851	0
	27.92	1224														508.195	0					599.973	0		592.893	0
	27.94	1255														509.163	0								593.935	0
	27.96	1279														510.131	0								594.977	0
	27.98	1293														511.099	0								596.019	0
	28	1301														512.067	0								597.061	0
	28.02	1301														513.035	0								598.103	0
	28.04	1295														514.003	0								599.145	0
	28.06	1289														514.971	0
	28.08	1279														515.939	0
	28.1	1269														516.907	0
	28.12	1261														517.875	0
	28.14	1254														518.843	0
	28.16	1246														519.811	0
	28.18	1238														520.779	0
	28.2	1227														521.747	0
	28.22	1213														522.715	0
	28.24	1196														523.683	0
	28.26	1177														524.651	0
	28.28	1164														525.619	0
	28.3	1154														526.587	0
	28.32	1153														527.555	0
	28.34	1160														528.523	0
	28.36	1174														529.491	0
	28.38	1192														530.459	0
	28.4	1217														531.427	0
	28.42	1242														532.395	0
	28.44	1268														533.363	0
	28.46	1288														534.331	0
	28.48	1299														535.299	0
	28.5	1303														536.267	0
	28.52	1299														537.235	0
	28.54	1287														538.203	0
	28.56	1274														539.171	0
	28.58	1263														540.139	0
	28.6	1257														541.107	0
	28.62	1255														542.075	0
	28.64	1256														543.043	0
	28.66	1263														544.011	0
	28.68	1278														544.979	0
	28.7	1299														545.947	0
	28.72	1328														546.915	0
	28.74	1358														547.883	0
	28.76	1383														548.851	0
	28.78	1399														549.819	0
	28.8	1406														550.786	0
	28.82	1405														551.754	0
	28.84	1398														552.722	0
	28.86	1382														553.69	0
	28.88	1361														554.658	0
	28.9	1334														555.626	0
	28.92	1302														556.594	0
	28.94	1270														557.562	0
	28.96	1245														558.53	0
	28.98	1228														559.498	0
	29	1221														560.466	0
	29.02	1217														561.434	0
	29.04	1214														562.402	0
	29.06	1211														563.37	0
	29.08	1203														564.338	0
	29.1	1194														565.306	0
	29.12	1183														566.274	0
	29.14	1174														567.242	0
	29.16	1162														568.21	0
	29.18	1148														569.178	0
	29.2	1130														570.146	0
	29.22	1114														571.114	0
	29.24	1102														572.082	0
	29.26	1099														573.05	0
	29.28	1101														574.018	0
	29.3	1105														574.986	0
	29.32	1107														575.954	0
	29.34	1110														576.922	0
	29.36	1114														577.89	0
	29.38	1118														578.858	0
	29.4	1115														579.826	0
	29.42	1108														580.794	0
	29.44	1092														581.762	0
	29.46	1072														582.73	0
	29.48	1044														583.698	0
	29.5	1015														584.666	0
	29.52	988														585.634	0
	29.54	970														586.602	0
	29.56	960														587.57	0
	29.58	959														588.538	0
	29.6	963														589.506	0
	29.62	972														590.474	0
	29.64	985														591.442	0
	29.66	1003														592.41	0
	29.68	1017														593.378	0
	29.7	1024														594.346	0
	29.72	1024														595.314	0
	29.74	1020														596.282	0
	29.76	1016														597.25	0
	29.78	1010														598.218	0
	29.8	1003														599.186	0
	29.82	996
	29.84	989
	29.86	981
	29.88	969
	29.9	955
	29.92	941
	29.94	930
	29.96	921
	29.98	917
	30	918
	30.02	926
	30.04	942
	30.06	965
	30.08	989
	30.1	1010
	30.12	1023
	30.14	1031
	30.16	1034
	30.18	1032
	30.2	1028
	30.22	1022
	30.24	1018
	30.26	1013
	30.28	1011
	30.3	1009
	30.32	1007
	30.34	1008
	30.36	1003
	30.38	1000
	30.4	998
	30.42	996
	30.44	996
	30.46	999
	30.48	1005
	30.5	1014
	30.52	1021
	30.54	1028
	30.56	1032
	30.58	1037
	30.6	1043
	30.62	1053
	30.64	1068
	30.66	1084
	30.68	1108
	30.7	1135
	30.72	1160
	30.74	1184
	30.76	1198
	30.78	1207
	30.8	1210
	30.82	1208
	30.84	1206
	30.86	1203
	30.88	1207
	30.9	1219
	30.92	1241
	30.94	1271
	30.96	1305
	30.98	1345
	31	1385
	31.02	1428
	31.04	1468
	31.06	1505
	31.08	1542
	31.1	1582
	31.12	1623
	31.14	1669
	31.16	1711
	31.18	1754
	31.2	1795
	31.22	1836
	31.24	1877
	31.26	1912
	31.28	1954
	31.3	1996
	31.32	2043
	31.34	2099
	31.36	2160
	31.38	2224
	31.4	2286
	31.42	2352
	31.44	2418
	31.46	2482
	31.48	2545
	31.5	2614
	31.52	2689
	31.54	2767
	31.56	2840
	31.58	2915
	31.6	2981
	31.62	3040
	31.64	3085
	31.66	3117
	31.68	3142
	31.7	3153
	31.72	3161
	31.74	3177
	31.76	3201
	31.78	3231
	31.8	3260
	31.82	3289
	31.84	3309
	31.86	3318
	31.88	3319
	31.9	3312
	31.92	3301
	31.94	3291
	31.96	3288
	31.98	3299
	32	3314
	32.02	3331
	32.04	3347
	32.06	3360
	32.08	3361
	32.1	3340
	32.12	3298
	32.14	3237
	32.16	3169
	32.18	3097
	32.2	3028
	32.22	2966
	32.24	2916
	32.26	2878
	32.28	2856
	32.3	2837
	32.32	2818
	32.34	2800
	32.36	2783
	32.38	2762
	32.4	2728
	32.42	2686
	32.44	2636
	32.46	2587
	32.48	2537
	32.5	2489
	32.52	2442
	32.54	2396
	32.56	2366
	32.58	2343
	32.6	2333
	32.62	2327
	32.64	2329
	32.66	2331
	32.68	2334
	32.7	2333
	32.72	2332
	32.74	2333
	32.76	2334
	32.78	2333
	32.8	2323
	32.82	2313
	32.84	2298
	32.86	2282
	32.88	2263
	32.9	2235
	32.92	2193
	32.94	2138
	32.96	2083
	32.98	2021
	33	1965
	33.02	1916
	33.04	1874
	33.06	1836
	33.08	1797
	33.1	1757
	33.12	1722
	33.14	1692
	33.16	1662
	33.18	1631
	33.2	1600
	33.22	1566
	33.24	1532
	33.26	1500
	33.28	1475
	33.3	1454
	33.32	1433
	33.34	1412
	33.36	1396
	33.38	1377
	33.4	1363
	33.42	1353
	33.44	1347
	33.46	1347
	33.48	1347
	33.5	1345
	33.52	1344
	33.54	1343
	33.56	1339
	33.58	1335
	33.6	1336
	33.62	1337
	33.64	1340
	33.66	1344
	33.68	1350
	33.7	1360
	33.72	1370
	33.74	1382
	33.76	1397
	33.78	1411
	33.8	1425
	33.82	1439
	33.84	1455
	33.86	1473
	33.88	1493
	33.9	1509
	33.92	1522
	33.94	1525
	33.96	1521
	33.98	1508
	34	1492
	34.02	1470
	34.04	1447
	34.06	1424
	34.08	1399
	34.1	1372
	34.12	1345
	34.14	1320
	34.16	1296
	34.18	1273
	34.2	1252
	34.22	1235
	34.24	1219
	34.26	1206
	34.28	1198
	34.3	1188
	34.32	1174
	34.34	1149
	34.36	1119
	34.38	1087
	34.4	1054
	34.42	1020
	34.44	992
	34.46	975
	34.48	967
	34.5	965
	34.52	972
	34.54	980
	34.56	989
	34.58	993
	34.6	997
	34.62	998
	34.64	995
	34.66	994
	34.68	995
	34.7	997
	34.72	997
	34.74	992
	34.76	986
	34.78	978
	34.8	968
	34.82	955
	34.84	941
	34.86	933
	34.88	928
	34.9	928
	34.92	931
	34.94	935
	34.96	941
	34.98	943
	35	943
	35.02	943
	35.04	938
	35.06	935
	35.08	934
	35.1	933
	35.12	935
	35.14	938
	35.16	944
	35.18	950
	35.2	956
	35.22	959
	35.24	961
	35.26	964
	35.28	968
	35.3	972
	35.32	977
	35.34	986
	35.36	994
	35.38	1000
	35.4	1005
	35.42	1008
	35.44	1008
	35.46	1007
	35.48	1005
	35.5	1002
	35.52	995
	35.54	988
	35.56	983
	35.58	979
	35.6	978
	35.62	976
	35.64	975
	35.66	975
	35.68	974
	35.7	969
	35.72	964
	35.74	958
	35.76	948
	35.78	936
	35.8	921
	35.82	904
	35.84	888
	35.86	872
	35.88	858
	35.9	852
	35.92	850
	35.94	851
	35.96	854
	35.98	859
	36	866
	36.02	873
	36.04	880
	36.06	883
	36.08	884
	36.1	879
	36.12	873
	36.14	867
	36.16	861
	36.18	856
	36.2	852
	36.22	851
	36.24	849
	36.26	844
	36.28	837
	36.3	833
	36.32	827
	36.34	821
	36.36	814
	36.38	806
	36.4	801
	36.42	799
	36.44	802
	36.46	803
	36.48	806
	36.5	806
	36.52	806
	36.54	803
	36.56	798
	36.58	791
	36.6	787
	36.62	785
	36.64	782
	36.66	780
	36.68	778
	36.7	777
	36.72	773
	36.74	767
	36.76	759
	36.78	753
	36.8	748
	36.82	747
	36.84	753
	36.86	761
	36.88	772
	36.9	786
	36.92	801
	36.94	814
	36.96	823
	36.98	823
	37	818
	37.02	807
	37.04	791
	37.06	778
	37.08	767
	37.1	759
	37.12	755
	37.14	751
	37.16	752
	37.18	756
	37.2	760
	37.22	767
	37.24	774
	37.26	778
	37.28	777
	37.3	773
	37.32	768
	37.34	764
	37.36	762
	37.38	760
	37.4	759
	37.42	757
	37.44	755
	37.46	755
	37.48	756
	37.5	759
	37.52	762
	37.54	764
	37.56	764
	37.58	764
	37.6	761
	37.62	757
	37.64	755
	37.66	751
	37.68	745
	37.7	739
	37.72	731
	37.74	725
	37.76	720
	37.78	717
	37.8	718
	37.82	722
	37.84	727
	37.86	733
	37.88	742
	37.9	753
	37.92	764
	37.94	772
	37.96	779
	37.98	785
	38	784
	38.02	779
	38.04	773
	38.06	763
	38.08	755
	38.1	750
	38.12	747
	38.14	748
	38.16	749
	38.18	749
	38.2	752
	38.22	754
	38.24	755
	38.26	755
	38.28	756
	38.3	754
	38.32	751
	38.34	746
	38.36	746
	38.38	748
	38.4	749
	38.42	751
	38.44	754
	38.46	756
	38.48	759
	38.5	765
	38.52	775
	38.54	791
	38.56	806
	38.58	816
	38.6	822
	38.62	823
	38.64	821
	38.66	820
	38.68	821
	38.7	820
	38.72	820
	38.74	821
	38.76	827
	38.78	836
	38.8	844
	38.82	856
	38.84	871
	38.86	885
	38.88	897
	38.9	908
	38.92	918
	38.94	931
	38.96	944
	38.98	953
	39	961
	39.02	968
	39.04	973
	39.06	977
	39.08	981
	39.1	987
	39.12	997
	39.14	1011
	39.16	1026
	39.18	1039
	39.2	1044
	39.22	1044
	39.24	1038
	39.26	1026
	39.28	1014
	39.3	1002
	39.32	993
	39.34	991
	39.36	997
	39.38	1010
	39.4	1036
	39.42	1072
	39.44	1106
	39.46	1137
	39.48	1158
	39.5	1171
	39.52	1173
	39.54	1166
	39.56	1153
	39.58	1135
	39.6	1120
	39.62	1107
	39.64	1095
	39.66	1089
	39.68	1090
	39.7	1096
	39.72	1101
	39.74	1105
	39.76	1106
	39.78	1105
	39.8	1104
	39.82	1102
	39.84	1094
	39.86	1085
	39.88	1076
	39.9	1068
	39.92	1062
	39.94	1055
	39.96	1049
	39.98	1041
	40	1034
	40.02	1024
	40.04	1012
	40.06	1000
	40.08	986
	40.1	974
	40.12	963
	40.14	952
	40.16	943
	40.18	936
	40.2	930
	40.22	923
	40.24	913
	40.26	904
	40.28	891
	40.3	877
	40.32	862
	40.34	848
	40.36	840
	40.38	836
	40.4	837
	40.42	842
	40.44	848
	40.46	855
	40.48	858
	40.5	861
	40.52	863
	40.54	864
	40.56	865
	40.58	862
	40.6	856
	40.62	847
	40.64	839
	40.66	834
	40.68	828
	40.7	822
	40.72	813
	40.74	805
	40.76	798
	40.78	795
	40.8	793
	40.82	794
	40.84	799
	40.86	805
	40.88	811
	40.9	817
	40.92	824
	40.94	832
	40.96	839
	40.98	844
	41	846
	41.02	846
	41.04	847
	41.06	850
	41.08	852
	41.1	852
	41.12	849
	41.14	841
	41.16	830
	41.18	816
	41.2	795
	41.22	772
	41.24	753
	41.26	739
	41.28	733
	41.3	737
	41.32	748
	41.34	765
	41.36	783
	41.38	800
	41.4	811
	41.42	813
	41.44	811
	41.46	806
	41.48	799
	41.5	790
	41.52	781
	41.54	777
	41.56	782
	41.58	792
	41.6	802
	41.62	813
	41.64	821
	41.66	826
	41.68	830
	41.7	834
	41.72	837
	41.74	840
	41.76	845
	41.78	851
	41.8	857
	41.82	859
	41.84	861
	41.86	862
	41.88	861
	41.9	854
	41.92	839
	41.94	819
	41.96	801
	41.98	785
	42	773
	42.02	766
	42.04	763
	42.06	764
	42.08	770
	42.1	782
	42.12	794
	42.14	806
	42.16	816
	42.18	823
	42.2	827
	42.22	825
	42.24	822
	42.26	820
	42.28	818
	42.3	818
	42.32	816
	42.34	811
	42.36	808
	42.38	802
	42.4	795
	42.42	786
	42.44	773
	42.46	758
	42.48	744
	42.5	737
	42.52	731
	42.54	731
	42.56	736
	42.58	744
	42.6	750
	42.62	754
	42.64	755
	42.66	756
	42.68	755
	42.7	752
	42.72	748
	42.74	743
	42.76	742
	42.78	745
	42.8	751
	42.82	759
	42.84	767
	42.86	774
	42.88	779
	42.9	783
	42.92	782
	42.94	780
	42.96	781
	42.98	780
	43	776
	43.02	770
	43.04	760
	43.06	748
	43.08	736
	43.1	723
	43.12	710
	43.14	696
	43.16	686
	43.18	682
	43.2	684
	43.22	693
	43.24	708
	43.26	727
	43.28	746
	43.3	763
	43.32	773
	43.34	778
	43.36	777
	43.38	770
	43.4	757
	43.42	743
	43.44	726
	43.46	711
	43.48	700
	43.5	697
	43.52	700
	43.54	706
	43.56	713
	43.58	722
	43.6	733
	43.62	746
	43.64	757
	43.66	769
	43.68	778
	43.7	784
	43.72	788
	43.74	793
	43.76	798
	43.78	800
	43.8	801
	43.82	799
	43.84	793
	43.86	786
	43.88	780
	43.9	777
	43.92	777
	43.94	778
	43.96	779
	43.98	781
	44	784
	44.02	786
	44.04	786
	44.06	782
	44.08	773
	44.1	759
	44.12	746
	44.14	737
	44.16	733
	44.18	731
	44.2	735
	44.22	740
	44.24	747
	44.26	754
	44.28	759
	44.3	762
	44.32	762
	44.34	761
	44.36	757
	44.38	755
	44.4	755
	44.42	756
	44.44	760
	44.46	762
	44.48	761
	44.5	755
	44.52	747
	44.54	740
	44.56	732
	44.58	723
	44.6	718
	44.62	716
	44.64	718
	44.66	724
	44.68	732
	44.7	743
	44.72	753
	44.74	765
	44.76	771
	44.78	776
	44.8	778
	44.82	776
	44.84	773
	44.86	770
	44.88	767
	44.9	766
	44.92	766
	44.94	767
	44.96	768
[truncated: 1,752 more rows]

## Sheet: Figure 4
	Fig.4A		TIG	TCT	TTCT	Ts
		KPN	1	1	0.5	16
		TRKP	4	2	1	16
	Fig.4B	Time (h)	Control	TIG 0.5 ug/mL	TCT 0.5 ug/mL	TTCT 0.5 ug/mL	Ts-TPGS/Cap 5 ug/mL
		0	0.0457	0.054	0.0544	0.0538	0.054
		2	0.0423	0.0532	0.0534	0.0548	0.0569
		4	0.0538	0.0548	0.0552	0.0551	0.0558
		6	0.3437	0.142	0.0877	0.056	0.1933
		8	0.5083	0.1836	0.1003	0.0548	0.2858
		12	0.7785	0.4151	0.197	0.0611	0.4967
		24	0.8894	0.4833	0.2499	0.0844	0.5841
	Fig.4C	Time (h)	Control	TIG 1 ug/mL	TCT 1 ug/mL	TTCT 1 ug/mL	Ts-TPGS/Cap 10 ug/mL	TIG 2 ug/mL
		0	0.0419	0.0564	0.0569	0.0576	0.0581	0.0568
		2	0.058	0.0557	0.0629	0.0611	0.0557	0.0546
		4	0.0597	0.0561	0.0619	0.0596	0.0548	0.0561
		6	0.3318	0.1019	0.0805	0.0601	0.1471	0.0962
		8	0.5223	0.2499	0.142	0.0609	0.2627	0.2035
		12	0.7785	0.5733	0.1943	0.0617	0.5254	0.4136
		24	0.8245	0.6824	0.233	0.0608	0.5692	0.4266

## Sheet: Figure 5
	Fig.5D		NT-TPGS/Cap (2 h)			Ts-TPGS/Cap (2 h)			NT-TPGS/Cap (6 h)			Ts-TPGS/Cap (6 h)
		KPN	2543	2850	2486	5283	5421	5536	6845	6607	7002	10674	10867	9026
		TRKP	2453	2781	2643	5332	5477	5202	7140	6886	6980	10867	9127	10548
	Fig.5F	TPGS (20 μM)	TPGS (50 μM)	TPGS (100 μM)	CCCP (100 μM)
		19.94	47.82	61.85	89.24
		26.34	39.49	71.55	79.54
		20.05	43.35	60.85	82.85
	Fig.5G		TIG (2 h)						TCT (2 h)						TTCT (2 h)						TIG (6 h)						TCT (6 h)						TTCT (6 h)
		KPN	10.5393	12.6019	11.3832	12.6055	11.0922	11.5986	20.2701	25.452	26.534	27.46	22.1671	23.6659	33.8758	34.9145	37.0775	34.6855	34.9402	37.4152	23.7213	26.4996	24.3107	26.0561	24.1305	26.9373	45.0518	50.3393	56.1963	49.7356	45.9674	52.5024	67.2635	65.1319	67.8844	68.8315	68.8801	69.9185
		TRKP	3.44067	4.30213	3.87264	3.87512	4.0787	4.62736	18.2003	19.2734	18.8223	16.5241	17.018	15.7412	31.3751	32.4996	28.1247	31.0575	33.3036	28.4481	8.52765	9.62623	8.86023	10.3701	8.98188	8.93325	37.7242	43.1891	40.0504	38.7313	44.0647	41.8472	50.9233	50.9034	68.8801	55.6782	57.2343	51.5366

## Sheet: Figure 6
	Fig.6C		KPN + TPGS/Cap			KPN + Ts-TPGS/Cap			TRKP + TPGS/Cap			TRKP + Ts-TPGS/Cap
		Heart	7.49521	6.87745	6.49866	5.98007	6.65502	6.54193	7.70324	5.06363	6.29951	8.42676	5.8983	7.06721
		Liver	41.8821	49.7656	58.7248	49.5057	43.7119	43.8858	44.7193	39.3645	43.4711	49.9268	43.0353	58.1267
		Spleen	37.3952	44.1485	47.3082	41.6195	45.5839	44.2805	43.2035	47.8309	54.2605	45.0787	49.646	48.2899
		Lung	26.2464	28.3939	23.6384	39.5582	40.5996	43.3836	27.9207	23.1144	25.5582	41.3831	42.668	38.173
		Kidney	20.2037	23.3174	29.3159	16.9507	19.8927	16.706	20.4354	23.275	16.4814	21.5332	21.9458	21.8586
	Fig.6D		KPN + TPGS/Cap			KPN + Ts-TPGS/Cap			TRKP + TPGS/Cap			TRKP + Ts-TPGS/Cap
		Heart	6.5945	7.82435	8.67287	7.64846	5.59289	9.25218	8.05458	9.97598	7.82658	7.70807	5.37154	8.4602
		Liver	34.3097	34.2071	29.5979	38.2734	30.9196	31.6731	36.9635	30.6359	34.6359	33.5072	28.5777	29.7054
		Spleen	37.7057	38.3049	40.3191	39.6495	27.3933	31.9055	33.8546	32.1393	33.482	31.4046	33.289	27.7101
		Lung	22.2027	28.9516	24.0147	65.2494	70.5513	63.6957	26.6671	24.4716	24.3466	70.124	69.1335	67.5591
		Kidney	44.3965	41.5103	50.3743	52.6403	46.5882	47.1544	51.8747	48.7787	52.3995	52.0373	41.0652	52.3794

## Sheet: Figure 7
																Fig.7C	KPN							TRKP
	Fig.7A							Fig.7B									Control	Saline	TIG	TCT	TTCT	Ts-TPGS/Cap		Control	Saline	TIG (L)	TIG(H)	TCT	TTCT	Ts-TPGS/Cap
	Time (h)	Saline	TIG	TCT	TTCT	Ts-TPGS/Cap		Time	Saline	TIG (L)	TIG (H)	TCT	TTCT	Ts-TPGS/Cap			2.6	15.3	7.5	4.7	3.7	8.3		2.6	11.3	9.3	7.6	5.2	3.5	8.4
	12	1						12	1								2.4	12.4	6.1	5.3	3.3	8.9		2.4	11	9.5	6.9	6.9	4	7.9
	12	1						24	1								2.7	13.4	5.9	5.5	2.8	8.4		2.7	12.2	10.9	7.2	6.2	3.7	8.4
	24	1						48	1								3.2	11.9	6.8	4	3.2	9.1		3.2	11.4	8.8	7	5.8	4.2	8.2
	48	1						48	1								1.9	12.4	5.9	4.5	3.5	8.7		1.9	12	8.7	7.3	5.5	4.3	8.8
	48	1						120	0
	120	0						120	0							Fig.7D	KPN							TRKP
	12		1					12		1							Control	Saline	TIG	TCT	TTCT	Ts-TPGS/Cap		Control	Saline	TIG (L)	TIG(H)	TCT	TTCT	Ts-TPGS/Cap
	24		1					48		1							0.7	5.3	3.5	2.2	1.6	4.3		0.7	4.2	3.3	2.4	2.4	1.4	3.2
	120		0					48		1							0.8	5.8	3.9	2.9	1.1	4.1		0.8	4.8	3.3	2.9	2	1	3.6
	120		0					120		0							0.8	5.1	3.6	2.5	1.5	4.9		0.6	4.3	3.6	2.7	2.5	1.4	3.9
	120		0					120		0							0.9	5.9	3.9	2.4	1	5		0.8	4.5	3.1	2.8	2	1.1	3.5
	120		0					120		0							0.6	5.1	4.5	2.3	1.1	4.8		0.9	4.6	3.4	2.6	2.1	1.3	3.4
	24			1				24			1
	120			0				72			1					Fig.7E	KPN							TRKP
	120			0				120			0						Control	Saline	TIG	TCT	TTCT	Ts-TPGS/Cap		Control	Saline	TIG (L)	TIG (H)	TCT	TTCT	Ts-TPGS/Cap
	120			0				120			0						10.6	1164.06	484.6	236.3	115.02	945.24		10.6	901.2	428.66	395.26	274.7	134.32	720.8
	120			0				120			0						12.18	1387.7	554.6	238.76	118.44	894.35		12.18	831.4	479.12	386.82	284.82	162.32	677.22
	120			0				120			0						13.4	947.18	534.7	284.4	102.5	835.35		13.4	892.4	465.7	366.6	299.2	187.5	757.7
	120				0			12				1
	120				0			120				0				Fig.7F	KPN							TRKP
	120				0			120				0					Control	Saline	TIG	TCT	TTCT	Ts-TPGS/Cap		Control	Saline	TIG (L)	TIG (H)	TCT	TTCT	Ts-TPGS/Cap
	120				0			120				0					0.03	87.42	59.98	49.94	35.68	68.84		0.03	71.85	63.56	53.12	44.04	38.27	62.06
	120				0			120				0					0	87.44	60.33	41.41	27.76	71.72		0	76.98	62.06	50.72	40.14	34.98	62.79
	120				0			120				0					1.34	80.04	56.36	46.29	32.82	75.28		1.34	77.18	68.84	56.71	49.7	36.04	60.62
	12					1		120					0
	48					1		120					0			Fig.7H	KPN							TRKP
	48					1		120					0				Control	Saline	TIG	TCT	TTCT	Ts-TPGS/Cap		Control	Saline	TIG (L)	TIG (H)	TCT	TTCT	Ts-TPGS/Cap
	72					1		120					0				2.84763	119.301	62.2481	47.3439	21.2989	76.6528		3.03081	101.649	81.8651	57.7019	49.592	22.1482	88.8926
	120					0		120					0				6.47794	114.838	66.6278	44.9126	19.2506	82.3813		6.26145	98.6178	80.9492	60.1998	45.229	32.5395	81.4988
	120					0		120					0				7.01082	149.675	73.9217	50.2581	21.7152	83.3139		3.09742	98.418	82.8143	58.8843	47.8268	30.7077	88.5928
								24						1			7.64363	150.608	62.5312	38.3847	21.199	76.4363		2.91424	103.814	88.2265	64.9625	37.8185	22.3314	91.7236
								48						1			6.36137	113.505	60.2664	51.6903	21.1324	80.9659		7.62698	113.705	82.1316	73.7719	36.1532	32.04	91.4571
								72						1			6.16153	113.322	66.6112	51.4405	32.423	81.199		7.22731	103.73	91.607	57.8851	44.6295	21.7152	96.4197
								120						0
								120						0
								120						0

## Sheet: Figure 9
	Fig.9A	Concentration	TPGS/Cap			Ts-TPGS/Cap
		0	102.069	99.928	100.533	103.255	98.7633	102.416
		3.1	95.6252	95.282	105.734	94.5798	97.8966	106.264
		6.2	99.0535	102.519	96.7938	98.3218	101.011	96.0377
		12.5	104.394	102.662	85.4751	91.1536	105.526	88.5658
		25	97.7459	97.6315	94.6267	89.8941	91.5424	99.7433
		50	93.1898	94.6077	96.565	93.5147	94.8309	95.3655
		100	92.4257	95.6742	94.5832	94.1465	94.7337	93.5633
		200	95.5639	84.2492	94.62	87.5776	95.8595	95.4505
		400	90.2396	85.9736	96.3485	90.4368	95.6165	92.7817
	Fig.9B
		Concentration	TPGS/Cap			Ts-TPGS/Cap
		0	105.603	99.3471	96.5649	101.251	104.959	97.8843
		3.1	108.381	95.2221	95.5317	101.061	95.2702	95.2896
		6.2	94.7758	93.2078	100.344	97.4771	92.523	93.8042
		12.5	98.6838	95.4995	90.8116	94.6613	97.5372	90.4144
		25	103.102	90.9362	96.3076	101.615	88.7855	96.5236
		50	89.0667	101.506	95.7769	90.6626	86.0318	103.423
		100	93.5294	92.2469	90.2165	91.6167	88.9096	96.6742
		200	99.701	90.5342	85.5775	90.1003	89.9839	92.2218
		400	90.4497	88.4395	92.9947	90.2282	87.94	93.4318
	Fig.9C	Negative	Positive	Ts	TPGS/Cap	Ts-TPGS/Cap	TIG	TCT	TTCT
		0.314621	97.8684	3.04369	2.32254	3.86383	6.39494	6.1086	4.58145
		0.05303	100.046	3.00127	4.83951	3.73657	6.98883	3.22398	2.54525
		0.05303	101.983	0.441883	3.90625	4.18905	7.00297	2.44627	6.26188

## Sheet: Supplementary Information.
	Supplementary Fig.1
	acrA	KPN	TRKP	TRKP+TPGS	TRKP+Ts	TRKP+Ts-TPGS	TRKP+Ts-TPGS/Cap
		0.241	3.445	1.288	1.924	0.672	0.64
		0.253	3.703	1.253	2.388	0.563	0.604
		0.259	3.778	1.272	2.494	0.74	0.654
	acrB	KPN	TRKP	TRKP+TPGS	TRKP+Ts	TRKP+Ts-TPGS	TRKP+Ts-TPGS/Cap
		0.09	0.822	0.434	0.669	0.28	0.294
		0.09	1.367	0.544	0.853	0.322	0.268
		0.118	0.89	0.49	0.831	0.332	0.367
	ramA	KPN	TRKP	TRKP+TPGS	TRKP+Ts	TRKP+Ts-TPGS	TRKP+Ts-TPGS/Cap
		0.404	4.578	1.557	3.712	1.012	0.85
		0.345	5.851	1.553	3.265	0.835	0.965
		0.35	5.369	1.651	3.284	0.968	1.22

## Sheet: Table 1
		Table 1
			dn (nm)			PDI			ζ (mV)
		Preparation	dn (nm)-1	dn (nm)-2	dn (nm)-3	PDI-1	PDI-2	PDI-3	ζ (mV)-1	ζ (mV)-2	ζ (mV)-3
		TPGS/Cap	27.7	31.6	22	0.271	0.274	0.319	-20.26	-16.94	-18.48
		Ts-TPGS/Cap	25.3	28.5	24	0.283	0.264	0.255	-16.85	-13.64	-14.48
		TCT	28.7	29.1	22.2	0.263	0.254	0.209	-17.42	-13.92	-13.15
		TTCT	28.7	31.3	24.7	0.283	0.274	0.322	-10.12	-10.93	-13.87
